# Supplementary material for: 2,2′-[5-Bromo-o-phenyl­enebis(nitrilo­methyl­idyne)]diphenol
Source: Acta Crystallogr Sect E Struct Rep Online. 2009 Apr 8;65(Pt 5):o979. doi: 10.1107/S1600536809011581 (PMC2977675; doi:10.1107/S1600536809011581)
Supplement: Supplementary file 1 [file e-65-0o979-sup1.cif]

##############################################################################
###                                                                        ###
###        Electronic paper (Acta Crystallographica Section E)             ###
###                                                                        ###
##############################################################################
#                                                                            #
# This CIF contains the data in a paper accepted for publication in Acta     #
# Crystallographica Section E. It conforms to the requirements of Notes      #
# for Authors for Section E, and has been peer reviewed under the auspices   #
# of the IUCr Commission on Journals.                                        #
#                                                                            #
# Full details of the Crystallographic Information File format               #
# are given in the paper "The Crystallographic Information File (CIF):       #
# a New Standard Archive File for Crystallography" by S. R. Hall, F. H.      #
# Allen and I. D. Brown [Acta Cryst. (1991), A47, 655-685].                  #
#                                                                            #
# The current version of the core CIF dictionary is obtainable from          #
# ftp://ftp.iucr.org/pub/cif_core.dic. The current version number is 2.4.    #
#                                                                            #
# Software is freely available for graphical display of the structure(s) in  #
# this CIF.  For information consult the CIF home page http://www.iucr.org/  #
# cif/home.html                                                              #
#                                                                            #
# This file may be used for bona fide research purposes within the           #
# scientific community so long as proper attribution is given to the journal # 
# article from which it was obtained.                                        #
#                                                                            #
##############################################################################
                                             
data_I
_audit_creation_method     SHELXL-97
_chemical_name_systematic
;
2,2'-[5-Bromo-<i>o</i>-phenylenebis(nitrilomethylidyne)]diphenol
;
_chemical_name_common     ?
_chemical_formula_moiety     'C20 H15 Br N2 O2'
_chemical_formula_sum     'C20 H15 Br N2 O2'
_chemical_formula_iupac     'C20 H15 Br N2 O2'
_chemical_formula_weight     395.25
_chemical_melting_point     ?
_symmetry_cell_setting     Monoclinic
_symmetry_space_group_name_H-M     'P 21/c'
_symmetry_space_group_name_Hall     '-P 2ybc'
loop_
    _symmetry_equiv_pos_as_xyz
    'x, y, z'
    '-x, y+1/2, -z+1/2'
    '-x, -y, -z'
    'x, -y-1/2, z-1/2'
_cell_length_a     12.8744(10)
_cell_length_b     5.9968(10)
_cell_length_c     22.106(2)
_cell_angle_alpha     90.00
_cell_angle_beta     91.2210(10)
_cell_angle_gamma     90.00
_cell_volume     1706.3(3)
_cell_formula_units_Z     4
_cell_measurement_reflns_used     3171
_cell_measurement_theta_min     1.58
_cell_measurement_theta_max     25.50
_cell_measurement_temperature     297(2)
_exptl_crystal_description     block
_exptl_crystal_colour     yellow
_exptl_crystal_size_max     0.12
_exptl_crystal_size_mid     0.10
_exptl_crystal_size_min     0.08
_exptl_crystal_density_diffrn     1.539
_exptl_crystal_density_meas     ?
_exptl_crystal_density_method     'not measured'
_exptl_crystal_F_000     800
_exptl_absorpt_coefficient_mu     2.425
_exptl_absorpt_correction_type     'multi-scan'
_exptl_absorpt_process_details     '(SADABS; Bruker, 2001)'
_exptl_absorpt_correction_T_min     0.7596
_exptl_absorpt_correction_T_max     0.8297
_exptl_special_details
;
;
_diffrn_ambient_temperature     297(2)
_diffrn_radiation_type     MoK\a
_diffrn_radiation_wavelength     0.71073
_diffrn_radiation_source     'fine-focus sealed tube'
_diffrn_radiation_monochromator     graphite
_diffrn_measurement_device_type     'Bruker APEXII CCD area-detector'
_diffrn_measurement_method     '\f and \w'
_diffrn_detector_area_resol_mean     ?
_diffrn_reflns_number     8088
_diffrn_reflns_av_R_equivalents     0.0270
_diffrn_reflns_av_sigmaI/netI     0.0344
_diffrn_reflns_theta_min     1.58
_diffrn_reflns_theta_max     25.05
_diffrn_reflns_theta_full     25.05
_diffrn_measured_fraction_theta_max     0.998
_diffrn_measured_fraction_theta_full     0.998
_diffrn_reflns_limit_h_min     -14
_diffrn_reflns_limit_h_max     15
_diffrn_reflns_limit_k_min     -6
_diffrn_reflns_limit_k_max     7
_diffrn_reflns_limit_l_min     -24
_diffrn_reflns_limit_l_max     26
_diffrn_standards_number     0
_diffrn_standards_interval_count     0
_diffrn_standards_interval_time     0
_diffrn_standards_decay_%     0
_refine_special_details
;
Refinement of <i>F</i>^2^ against ALL reflections. The weighted <i>R</i>-factor
<i>wR</i> and goodness of fit <i>S</i> are based on <i>F</i>^2^, conventional
<i>R</i>-factors <i>R</i> are based on <i>F</i>, with <i>F</i> set to zero for
negative <i>F</i>^2^. The threshold expression of <i>F</i>^2^ >
\s(<i>F</i>^2^) is used only for calculating <i>R</i>-factors(gt) <i>etc</i>.
and is not relevant to the choice of reflections for refinement.
<i>R</i>-factors based on <i>F</i>^2^ are statistically about twice as large
as those based on <i>F</i>, and <i>R</i>- factors based on ALL data will be
even larger.
;
_reflns_number_total     3009
_reflns_number_gt     2140
_reflns_threshold_expression     I>2\s(I)
_refine_ls_structure_factor_coef     Fsqd
_refine_ls_matrix_type     full
_refine_ls_R_factor_all     0.0697
_refine_ls_R_factor_gt     0.0451
_refine_ls_wR_factor_gt     0.1180
_refine_ls_wR_factor_ref     0.1406
_refine_ls_goodness_of_fit_ref     1.000
_refine_ls_restrained_S_all     1.002
_refine_ls_number_reflns     3009
_refine_ls_number_parameters     228
_refine_ls_number_restraints     2
_refine_ls_hydrogen_treatment     constr
_refine_ls_weighting_scheme     calc
_refine_ls_weighting_details
          'calc w=1/[\s^2^(Fo^2^)+(0.085P)^2^+0.9153P] where P=(Fo^2^+2Fc^2^)/3'
_atom_sites_solution_hydrogens     geom
_atom_sites_solution_primary     direct
_atom_sites_solution_secondary     difmap
_refine_ls_shift/su_max     0.002
_refine_ls_shift/su_mean     0.000
_refine_diff_density_max     0.777
_refine_diff_density_min     -0.623
_refine_ls_extinction_method     none
_refine_ls_extinction_coef     ?
loop_
    _atom_type_symbol
    _atom_type_description
    _atom_type_scat_dispersion_real
    _atom_type_scat_dispersion_imag
    _atom_type_scat_source
    'C' 'C' 0.0033 0.0016
                         'International Tables Vol C Tables 4.2.6.8 and 6.1.1.4'
    'H' 'H' 0.0000 0.0000
                         'International Tables Vol C Tables 4.2.6.8 and 6.1.1.4'
    'N' 'N' 0.0061 0.0033
                         'International Tables Vol C Tables 4.2.6.8 and 6.1.1.4'
    'O' 'O' 0.0106 0.0060
                         'International Tables Vol C Tables 4.2.6.8 and 6.1.1.4'
    'Br' 'Br' -0.2901 2.4595
                         'International Tables Vol C Tables 4.2.6.8 and 6.1.1.4'
_computing_data_collection     'APEX2 (Bruker, 2004)'
_computing_cell_refinement     'SAINT-Plus (Bruker, 2001)'
_computing_data_reduction     'SAINT-Plus (Bruker, 2001)'
_computing_structure_solution     'SHELXS97 (Sheldrick, 2008)'
_computing_structure_refinement     'SHELXL97 (Sheldrick, 2008)'
_computing_molecular_graphics     'SHELXTL (Sheldrick, 2008)'
_computing_publication_material     'SHELXTL (Sheldrick, 2008)'
loop_
    _atom_site_type_symbol
    _atom_site_label
    _atom_site_fract_x
    _atom_site_fract_y
    _atom_site_fract_z
    _atom_site_U_iso_or_equiv
    _atom_site_adp_type
    _atom_site_calc_flag
    _atom_site_refinement_flags
    _atom_site_occupancy
    _atom_site_disorder_assembly
    _atom_site_disorder_group
    Br Br1 0.27473(4) 0.20430(9) 1.05914(2) 0.0635(2) Uani d . 1 . .
    C C1 0.1838(3) 0.8216(6) 0.94539(16) 0.0417(9) Uani d D 1 . .
    C C2 0.1078(2) 0.7023(5) 0.97413(14) 0.0317(8) Uani d D 1 . .
    H H2 0.0386 0.7461 0.9718 0.038 Uiso calc R 1 . .
    C C3 0.1377(3) 0.5168(5) 1.00639(16) 0.0481(10) Uani d D 1 . .
    H H3 0.0878 0.4316 1.0255 0.058 Uiso calc R 1 . .
    C C4 0.2398(3) 0.4554(7) 1.01079(17) 0.0447(9) Uani d . 1 . .
    C C5 0.3167(3) 0.5727(7) 0.98216(18) 0.0486(10) Uani d . 1 . .
    H H5 0.3860 0.5298 0.9853 0.058 Uiso calc R 1 . .
    C C6 0.2863(3) 0.7566(7) 0.94862(18) 0.0446(10) Uani d . 1 . .
    C C7 0.4151(3) 0.7950(7) 0.87700(19) 0.0464(10) Uani d . 1 . .
    H H7 0.4002 0.6486 0.8660 0.056 Uiso calc R 1 . .
    C C8 0.4988(3) 0.9113(7) 0.84710(18) 0.0449(9) Uani d . 1 . .
    C C9 0.5316(3) 1.1220(8) 0.8668(2) 0.0517(10) Uani d . 1 . .
    C C10 0.6197(4) 1.2177(9) 0.8394(2) 0.0662(13) Uani d . 1 . .
    H H10 0.6438 1.3558 0.8528 0.079 Uiso calc R 1 . .
    C C11 0.6688(4) 1.1140(10) 0.7950(2) 0.0676(13) Uani d . 1 . .
    H H11 0.7260 1.1814 0.7776 0.081 Uiso calc R 1 . .
    C C12 0.6359(4) 0.9088(10) 0.7746(2) 0.0663(13) Uani d . 1 . .
    H H12 0.6706 0.8387 0.7434 0.080 Uiso calc R 1 . .
    C C13 0.5525(3) 0.8076(8) 0.79998(19) 0.0547(11) Uani d . 1 . .
    H H13 0.5309 0.6685 0.7860 0.066 Uiso calc R 1 . .
    C C14 0.0595(3) 1.0603(7) 0.90197(16) 0.0425(9) Uani d . 1 . .
    H H14 0.0075 0.9705 0.9174 0.051 Uiso calc R 1 . .
    C C15 0.0308(3) 1.2554(7) 0.86720(17) 0.0436(9) Uani d . 1 . .
    C C16 0.1076(3) 1.3984(7) 0.84457(16) 0.0485(10) Uani d . 1 . .
    C C17 0.0765(4) 1.5884(8) 0.81293(19) 0.0637(13) Uani d . 1 . .
    H H17 0.1263 1.6840 0.7975 0.076 Uiso calc R 1 . .
    C C18 -0.0274(5) 1.6360(8) 0.8042(2) 0.0671(14) Uani d . 1 . .
    H H18 -0.0468 1.7656 0.7839 0.081 Uiso calc R 1 . .
    C C19 -0.1025(4) 1.4960(8) 0.8251(2) 0.0629(12) Uani d . 1 . .
    H H19 -0.1724 1.5278 0.8180 0.076 Uiso calc R 1 . .
    C C20 -0.0733(3) 1.3075(7) 0.85666(19) 0.0525(10) Uani d . 1 . .
    H H20 -0.1243 1.2131 0.8713 0.063 Uiso calc R 1 . .
    N N2 0.1546(2) 1.0078(6) 0.91204(14) 0.0425(8) Uani d . 1 . .
    N N3 0.3615(2) 0.8877(6) 0.91782(16) 0.0501(8) Uani d . 1 . .
    O O1 0.4841(3) 1.2338(6) 0.91170(19) 0.0761(11) Uani d . 1 . .
    H H1 0.4403 1.1533 0.9269 0.114 Uiso calc R 1 . .
    O O2 0.2093(2) 1.3554(6) 0.85188(15) 0.0654(9) Uani d . 1 . .
    H H2A 0.2175 1.2538 0.8764 0.098 Uiso calc R 1 . .
loop_
    _atom_site_aniso_label
    _atom_site_aniso_U_11
    _atom_site_aniso_U_22
    _atom_site_aniso_U_33
    _atom_site_aniso_U_12
    _atom_site_aniso_U_13
    _atom_site_aniso_U_23
    Br1 0.0748(4) 0.0534(3) 0.0618(3) 0.0087(2) -0.0108(2) 0.0073(2)
    C1 0.040(2) 0.041(2) 0.044(2) -0.0021(17) -0.0003(16) -0.0050(18)
    C2 0.0219(16) 0.037(2) 0.0360(18) -0.0026(15) 0.0033(14) 0.0062(16)
    C3 0.045(2) 0.051(3) 0.049(2) -0.0092(19) -0.0011(18) 0.002(2)
    C4 0.049(2) 0.040(2) 0.045(2) -0.0010(18) -0.0053(18) -0.0017(18)
    C5 0.045(2) 0.045(3) 0.056(2) 0.0010(19) 0.0008(19) -0.007(2)
    C6 0.043(2) 0.043(2) 0.048(2) -0.0090(18) 0.0065(18) -0.0074(18)
    C7 0.039(2) 0.040(2) 0.060(3) -0.0005(18) -0.0018(19) 0.003(2)
    C8 0.038(2) 0.044(2) 0.052(2) 0.0042(18) -0.0049(17) 0.0056(19)
    C9 0.037(2) 0.049(3) 0.069(3) -0.0003(19) 0.002(2) 0.005(2)
    C10 0.049(3) 0.060(3) 0.089(4) -0.011(2) 0.000(3) 0.012(3)
    C11 0.047(3) 0.085(4) 0.071(3) -0.005(3) 0.008(2) 0.015(3)
    C12 0.055(3) 0.092(4) 0.053(3) 0.005(3) 0.011(2) 0.007(3)
    C13 0.050(2) 0.066(3) 0.049(2) 0.002(2) 0.001(2) 0.001(2)
    C14 0.046(2) 0.040(2) 0.042(2) -0.0061(18) 0.0042(17) 0.0001(17)
    C15 0.056(2) 0.039(2) 0.036(2) -0.0036(18) 0.0029(18) -0.0023(16)
    C16 0.065(3) 0.046(2) 0.035(2) -0.011(2) 0.0036(19) -0.0024(19)
    C17 0.103(4) 0.048(3) 0.041(2) -0.018(3) 0.010(2) 0.004(2)
    C18 0.109(4) 0.045(3) 0.046(3) 0.010(3) -0.013(3) 0.005(2)
    C19 0.074(3) 0.056(3) 0.058(3) 0.012(3) -0.006(2) 0.003(2)
    C20 0.057(3) 0.050(3) 0.051(2) 0.000(2) 0.000(2) 0.001(2)
    N2 0.0408(18) 0.0416(19) 0.0453(18) -0.0045(14) 0.0014(14) 0.0006(15)
    N3 0.0393(18) 0.046(2) 0.065(2) -0.0065(16) 0.0084(16) -0.0063(18)
    O1 0.063(2) 0.052(2) 0.114(3) -0.0116(16) 0.028(2) -0.021(2)
    O2 0.060(2) 0.072(2) 0.065(2) -0.0218(17) 0.0083(16) 0.0092(17)
_geom_special_details
;
All e.s.d.'s (except the e.s.d. in the dihedral angle between two l.s. planes)
are estimated using the full covariance matrix. The cell e.s.d.'s are taken
into account individually in the estimation of e.s.d.'s in distances, angles
and torsion angles; correlations between e.s.d.'s in cell parameters are only
used when they are defined by crystal symmetry. An approximate (isotropic)
treatment of cell e.s.d.'s is used for estimating e.s.d.'s involving l.s.
planes.
;
loop_
    _geom_bond_atom_site_label_1
    _geom_bond_atom_site_label_2
    _geom_bond_site_symmetry_2
    _geom_bond_distance
    _geom_bond_publ_flag
    Br1 C4 . 1.895(4) ?
    C1 C6 . 1.377(6) ?
    C1 C2 . 1.378(5) ?
    C1 N2 . 1.385(5) ?
    C2 C3 . 1.372(4) ?
    C2 H2 . 0.9300 ?
    C3 C4 . 1.367(5) ?
    C3 H3 . 0.9300 ?
    C4 C5 . 1.379(6) ?
    C5 C6 . 1.381(6) ?
    C5 H5 . 0.9300 ?
    C6 N3 . 1.430(5) ?
    C7 N3 . 1.275(5) ?
    C7 C8 . 1.454(6) ?
    C7 H7 . 0.9300 ?
    C8 C9 . 1.399(6) ?
    C8 C13 . 1.408(6) ?
    C9 O1 . 1.354(5) ?
    C9 C10 . 1.419(6) ?
    C10 C11 . 1.333(7) ?
    C10 H10 . 0.9300 ?
    C11 C12 . 1.375(8) ?
    C11 H11 . 0.9300 ?
    C12 C13 . 1.364(6) ?
    C12 H12 . 0.9300 ?
    C13 H13 . 0.9300 ?
    C14 N2 . 1.279(5) ?
    C14 C15 . 1.443(5) ?
    C14 H14 . 0.9300 ?
    C15 C20 . 1.391(6) ?
    C15 C16 . 1.409(6) ?
    C16 O2 . 1.341(5) ?
    C16 C17 . 1.391(6) ?
    C17 C18 . 1.377(7) ?
    C17 H17 . 0.9300 ?
    C18 C19 . 1.367(7) ?
    C18 H18 . 0.9300 ?
    C19 C20 . 1.377(6) ?
    C19 H19 . 0.9300 ?
    C20 H20 . 0.9300 ?
    O1 H1 . 0.8200 ?
    O2 H2A . 0.8200 ?
loop_
    _geom_angle_atom_site_label_1
    _geom_angle_atom_site_label_2
    _geom_angle_atom_site_label_3
    _geom_angle_site_symmetry_1
    _geom_angle_site_symmetry_3
    _geom_angle
    _geom_angle_publ_flag
    C6 C1 C2 . . 121.2(3) ?
    C6 C1 N2 . . 120.3(3) ?
    C2 C1 N2 . . 118.5(3) ?
    C3 C2 C1 . . 117.8(3) ?
    C3 C2 H2 . . 121.1 ?
    C1 C2 H2 . . 121.1 ?
    C4 C3 C2 . . 121.0(3) ?
    C4 C3 H3 . . 119.5 ?
    C2 C3 H3 . . 119.5 ?
    C3 C4 C5 . . 121.9(4) ?
    C3 C4 Br1 . . 118.1(3) ?
    C5 C4 Br1 . . 120.0(3) ?
    C4 C5 C6 . . 117.1(4) ?
    C4 C5 H5 . . 121.4 ?
    C6 C5 H5 . . 121.4 ?
    C1 C6 C5 . . 121.0(3) ?
    C1 C6 N3 . . 118.5(4) ?
    C5 C6 N3 . . 120.5(4) ?
    N3 C7 C8 . . 122.0(4) ?
    N3 C7 H7 . . 119.0 ?
    C8 C7 H7 . . 119.0 ?
    C9 C8 C13 . . 118.7(4) ?
    C9 C8 C7 . . 120.9(4) ?
    C13 C8 C7 . . 120.3(4) ?
    O1 C9 C8 . . 122.5(4) ?
    O1 C9 C10 . . 119.3(4) ?
    C8 C9 C10 . . 118.1(4) ?
    C11 C10 C9 . . 121.5(5) ?
    C11 C10 H10 . . 119.3 ?
    C9 C10 H10 . . 119.3 ?
    C10 C11 C12 . . 120.8(5) ?
    C10 C11 H11 . . 119.6 ?
    C12 C11 H11 . . 119.6 ?
    C13 C12 C11 . . 120.2(5) ?
    C13 C12 H12 . . 119.9 ?
    C11 C12 H12 . . 119.9 ?
    C12 C13 C8 . . 120.7(5) ?
    C12 C13 H13 . . 119.6 ?
    C8 C13 H13 . . 119.6 ?
    N2 C14 C15 . . 121.7(4) ?
    N2 C14 H14 . . 119.2 ?
    C15 C14 H14 . . 119.2 ?
    C20 C15 C16 . . 119.0(4) ?
    C20 C15 C14 . . 120.4(4) ?
    C16 C15 C14 . . 120.6(4) ?
    O2 C16 C17 . . 119.2(4) ?
    O2 C16 C15 . . 122.1(4) ?
    C17 C16 C15 . . 118.7(4) ?
    C18 C17 C16 . . 120.6(4) ?
    C18 C17 H17 . . 119.7 ?
    C16 C17 H17 . . 119.7 ?
    C19 C18 C17 . . 121.1(5) ?
    C19 C18 H18 . . 119.4 ?
    C17 C18 H18 . . 119.4 ?
    C18 C19 C20 . . 119.2(5) ?
    C18 C19 H19 . . 120.4 ?
    C20 C19 H19 . . 120.4 ?
    C19 C20 C15 . . 121.4(4) ?
    C19 C20 H20 . . 119.3 ?
    C15 C20 H20 . . 119.3 ?
    C14 N2 C1 . . 122.6(3) ?
    C7 N3 C6 . . 118.6(4) ?
    C9 O1 H1 . . 109.5 ?
    C16 O2 H2A . . 109.5 ?
loop_
    _geom_hbond_atom_site_label_D
    _geom_hbond_atom_site_label_H
    _geom_hbond_atom_site_label_A
    _geom_hbond_site_symmetry_A
    _geom_hbond_distance_DH
    _geom_hbond_distance_HA
    _geom_hbond_distance_DA
    _geom_hbond_angle_DHA
    O2 H2A N2 . 0.82 1.87 2.578(4) 144.7
    O1 H1 N3 . 0.82 1.90 2.614(5) 145.3
data_global
_journal_date_recd_electronic     2009-03-06
_journal_date_accepted     2009-03-29
_journal_name_full     'Acta Crystallographica, Section E'
_journal_year     2009
_journal_volume     65
_journal_issue      5
_journal_page_first     o979
_journal_page_last     o979
_journal_paper_category     QO
_journal_coeditor_code     FL2239
_publ_contact_author_name     'Professor Jing Gao'
_publ_contact_author_address
;
Department of Pharmacy,
Mudanjiang Medical University,
Mudanjiang, 157011
People's Republic of China
;
_publ_contact_author_email     gaojing_mmu@163.com
_publ_contact_author_fax     '086 453-6582156'
_publ_contact_author_phone     '086 453-6582156'
_publ_section_title
;
2,2'-[5-Bromo-<i>o</i>-phenylenebis(nitrilomethylidyne)]diphenol
;
loop_
    _publ_author_name
    _publ_author_address
    'Jing Gao'
;
Department of Pharmacy,
Mudanjiang Medical University,
Mudanjiang 157011
People's Republic of China
;
    'Yan Cheng'
;
Department of Pharmacy,
Mudanjiang Medical University,
Mudanjiang 157011
People's Republic of China
;
