# Supplementary material for: 2,2′-[5-Bromo-o-phenyl­enebis(nitrilo­methyl­idyne)]diphenol
Source: Acta Crystallogr Sect E Struct Rep Online. 2009 Apr 8;65(Pt 5):o979. doi: 10.1107/S1600536809011581 (PMC2977675; doi:10.1107/S1600536809011581)
Supplement: Supplementary file 2 [file e-65-0o979-Isup2.hkl]

# 
# h,k,l, Fc-squared, Fo-squared, sigma(Fo-squared) and status flag 
# 
data_I
_shelx_title ' test in P2(1)/c' 
_shelx_refln_list_code          4 
_shelx_F_calc_maximum      248.25 
_exptl_crystal_F_000       800.00 
_reflns_d_resolution_high  0.8255 
 
loop_ 
 _symmetry_equiv_pos_as_xyz 
 'x, y, z' 
 '-x, y+1/2, -z+1/2' 
 '-x, -y, -z' 
 'x, -y-1/2, z-1/2' 
 
_cell_length_a    12.8744 
_cell_length_b     5.9968 
_cell_length_c    22.1063 
_cell_angle_alpha  90.000 
_cell_angle_beta   91.221 
_cell_angle_gamma  90.000 
 
_shelx_F_squared_multiplier     1.000 
 
loop_ 
 _refln_index_h 
 _refln_index_k 
 _refln_index_l 
 _refln_F_squared_calc 
 _refln_F_squared_meas 
 _refln_F_squared_sigma 
 _refln_observed_status 
   1   0   0        2.93        0.40      1.39 o 
   2   0   0     2306.51     2615.65     47.85 o 
   3   0   0      666.42      489.20     16.06 o 
   4   0   0     1951.86     1476.24     34.84 o 
   5   0   0    10869.19    11794.91    249.91 o 
   6   0   0      707.04      746.31     16.55 o 
   7   0   0      270.56      280.93     11.81 o 
   8   0   0      746.74      792.23     20.81 o 
   9   0   0     1941.64     1865.95     54.09 o 
  10   0   0        9.24       13.67     16.39 o 
  11   0   0      675.42      624.66     35.77 o 
  12   0   0      104.14       75.46     20.77 o 
  13   0   0      289.70      302.44     31.66 o 
  14   0   0       46.70       22.70     22.30 o 
  15   0   0        1.74       37.96     26.35 o 
   1   1   0     3173.63     3122.55     39.70 o 
   2   1   0        7.85        7.17      2.87 o 
   3   1   0    14609.49    15703.80    131.57 o 
   4   1   0      481.72      526.78     12.59 o 
   5   1   0    10846.45    11723.68    102.01 o 
   6   1   0     1733.61     1291.10     22.99 o 
   7   1   0       11.65        0.64      3.61 o 
   8   1   0     1521.67     1399.73     21.47 o 
   9   1   0      750.10      781.76     25.47 o 
  10   1   0      350.41      348.44     27.56 o 
  11   1   0       26.45       15.40     12.44 o 
  12   1   0      264.60      372.11     63.58 o 
  13   1   0      112.67      107.00     16.84 o 
  14   1   0       34.39       72.07     18.24 o 
  15   1   0       50.68        6.60     16.82 o 
   0   2   0    13038.17    11157.02    188.69 o 
   1   2   0     3647.26     3789.70     50.75 o 
   2   2   0     1391.34     1515.80     20.93 o 
   3   2   0     2132.85     1924.87     25.52 o 
   4   2   0     8321.11     7792.91     70.97 o 
   5   2   0      766.43      812.16     14.48 o 
   6   2   0     1715.72     1658.18     25.91 o 
   7   2   0     1683.84     1735.19     24.53 o 
   8   2   0       11.55       11.64      9.52 o 
   9   2   0     1207.78     1231.33     22.29 o 
  10   2   0      305.46      272.17     14.72 o 
  11   2   0      785.35      810.13     20.07 o 
  12   2   0      209.69      201.01     18.99 o 
  13   2   0      347.46      346.62     24.38 o 
  14   2   0        2.33      -14.50     14.50 o 
   1   3   0      936.71      963.30     27.08 o 
   2   3   0     1877.38     1910.29     27.29 o 
   3   3   0     1478.90     1371.58     19.93 o 
   4   3   0      749.87      794.99     15.02 o 
   5   3   0      436.26      445.97     15.92 o 
   6   3   0     1616.05     1610.67     24.10 o 
   7   3   0      411.20      458.26     14.26 o 
   8   3   0      110.05      101.02      9.54 o 
   9   3   0      209.26      247.85     12.73 o 
  10   3   0      162.35      151.47     11.72 o 
  11   3   0       11.46        7.36      9.45 o 
  12   3   0       16.30       15.82     14.58 o 
  13   3   0        0.81        1.38     22.53 o 
  14   3   0       17.83       20.20     17.85 o 
   0   4   0      863.50      864.45     32.12 o 
   1   4   0       65.30       78.87      8.21 o 
   2   4   0      375.35      427.57     12.68 o 
   3   4   0        3.79       14.23      6.37 o 
   4   4   0      165.69      167.68      9.68 o 
   5   4   0      437.05      413.40     21.96 o 
   6   4   0      190.11      222.98     11.48 o 
   7   4   0     1251.16     1175.74     23.36 o 
   8   4   0       30.96       24.29      9.28 o 
   9   4   0      351.79      337.68     22.32 o 
  10   4   0        7.84       12.07     10.51 o 
  11   4   0        0.91        7.89     10.93 o 
  12   4   0        5.79        9.16     13.88 o 
  13   4   0        0.52      -10.46     14.40 o 
   1   5   0       12.73       15.88      7.81 o 
   2   5   0        0.30       -6.59      6.59 o 
   3   5   0        7.75        9.60      7.23 o 
   4   5   0        6.43        0.26      8.23 o 
   5   5   0       64.74       85.78     10.25 o 
   6   5   0        5.06       -2.22      9.03 o 
   7   5   0       60.34       72.33     13.48 o 
   8   5   0        1.12        5.98     12.32 o 
   9   5   0       41.11       66.55     19.24 o 
  10   5   0       67.41       26.51     18.36 o 
  11   5   0        5.89       17.84     20.44 o 
   0   6   0       21.56       21.24     20.77 o 
   1   6   0       69.45       46.79     26.91 o 
   2   6   0      141.01      123.38     19.02 o 
   3   6   0      164.79      142.04     27.64 o 
   4   6   0       18.87       -1.09     13.52 o 
   5   6   0      108.84       80.30     18.51 o 
   6   6   0       24.36       12.58     16.78 o 
   7   6   0       62.46       44.74     18.45 o 
   8   6   0        4.47       46.30     19.45 o 
   1   7   0       60.52       37.76     27.34 o 
   2   7   0       89.45       39.02     26.81 o 
   3   7   0      129.44      128.95     30.33 o 
   4   7   0       11.48      -27.74     27.74 o 
 -15   1   1        0.16       -0.77     16.71 o 
 -14   1   1       25.23       14.34     28.27 o 
 -13   1   1       40.75       64.58     16.06 o 
 -12   1   1       28.80       37.31     15.03 o 
 -11   1   1      433.20      393.59     20.93 o 
 -10   1   1      159.58      197.65     18.74 o 
  -9   1   1     1133.28     1119.70     43.64 o 
  -8   1   1      212.76      254.58     14.39 o 
  -7   1   1       24.29       18.18      9.23 o 
  -6   1   1       75.28      112.02      7.37 o 
  -5   1   1       56.45       96.05      5.45 o 
  -4   1   1      888.10      887.55     15.20 o 
  -3   1   1       84.68       84.64      6.86 o 
  -2   1   1      989.98      919.17     13.17 o 
   0   1   1      325.46      282.75      6.61 o 
   1   1   1     8106.31     8758.35    103.21 o 
   2   1   1     3220.71     3336.62     35.67 o 
   3   1   1      609.51      562.23      9.03 o 
   4   1   1      592.54      580.25     12.50 o 
   5   1   1        3.98        8.74      4.63 o 
   6   1   1      625.02      855.61     14.49 o 
   7   1   1       78.70       72.45      5.61 o 
   8   1   1      317.82      323.36     14.39 o 
   9   1   1     1110.34     1087.76     30.86 o 
  10   1   1      105.58      130.67     11.14 o 
  11   1   1       84.72       76.62     17.95 o 
  12   1   1        6.11       18.99     13.15 o 
  13   1   1       31.86       38.43     15.35 o 
  14   1   1       70.46       68.81     24.72 o 
  15   1   1        8.59       -7.85     17.06 o 
 -14   2   1      150.23      184.84     21.65 o 
 -13   2   1       31.51       22.52     15.68 o 
 -12   2   1       25.67       32.14     15.03 o 
 -11   2   1      175.43      163.94     14.12 o 
 -10   2   1      263.83      270.41     12.55 o 
  -9   2   1        4.62       11.98      7.28 o 
  -8   2   1      272.86      257.02     10.79 o 
  -7   2   1      181.29      180.87     10.18 o 
  -6   2   1      947.66     1062.25     22.22 o 
  -5   2   1      614.19      617.27     12.69 o 
  -4   2   1     3103.34     3136.76     38.28 o 
  -3   2   1       57.81       41.80      4.75 o 
  -2   2   1     1467.46     1762.76     39.65 o 
   0   2   1     1319.81     1370.77     33.38 o 
   1   2   1       17.16       11.95      3.59 o 
   2   2   1     1478.77     1188.33     17.49 o 
   3   2   1     1770.21     1541.50     18.85 o 
   4   2   1     3106.15     3017.94     32.06 o 
   5   2   1     1335.25     1249.30     18.22 o 
   6   2   1     2950.95     2958.88     33.82 o 
   7   2   1      323.22      368.66     11.62 o 
   8   2   1     1449.82     1551.64     24.09 o 
   9   2   1       50.08       57.48      8.13 o 
  10   2   1       18.19       20.96     10.98 o 
  11   2   1       24.03       31.86     11.36 o 
  12   2   1        2.70        7.18     13.12 o 
  13   2   1      145.56      185.33     21.14 o 
  14   2   1       14.30       -4.02     15.60 o 
 -14   3   1        5.17        5.76     19.94 o 
 -13   3   1      152.03      196.18     27.48 o 
 -12   3   1        4.17        6.74     10.69 o 
 -11   3   1      305.59      346.18     15.64 o 
 -10   3   1       69.29       79.94     10.45 o 
  -9   3   1      256.60      272.28     20.70 o 
  -8   3   1      184.09      181.88     10.89 o 
  -7   3   1      415.60      420.91     18.48 o 
  -6   3   1     1399.48     1383.58     24.18 o 
  -5   3   1      249.86      200.77     12.77 o 
  -4   3   1     1449.82     1382.53     19.27 o 
  -3   3   1        8.36       21.36      4.70 o 
  -2   3   1     2589.89     2438.05     32.63 o 
  -1   3   1        8.39        5.57      4.36 o 
   0   3   1     5317.02     5098.80     57.04 o 
   1   3   1     7943.73     8677.02     90.51 o 
   2   3   1     3447.20     3541.11     37.43 o 
   3   3   1      880.06      801.55     14.38 o 
   4   3   1     1530.60     1675.69     22.83 o 
   5   3   1      890.45      812.13     17.76 o 
   6   3   1        3.08        5.61      6.95 o 
   7   3   1     1117.60     1113.63     20.34 o 
   8   3   1      282.81      305.00     12.78 o 
   9   3   1      861.73      880.97     20.56 o 
  10   3   1        0.41       -8.20      8.20 o 
  11   3   1      149.97      175.48     15.72 o 
  12   3   1       22.63       20.01     10.72 o 
  13   3   1       36.48       21.07     16.20 o 
  14   3   1        2.98       35.92     18.13 o 
 -13   4   1        0.43        6.26     13.10 o 
 -12   4   1      165.43      179.43     15.80 o 
 -11   4   1        3.85       15.15     11.17 o 
 -10   4   1      104.51       92.70     11.93 o 
  -9   4   1      265.38      279.32     15.40 o 
  -8   4   1      633.74      617.77     18.99 o 
  -7   4   1     1366.91     1388.26     25.35 o 
  -6   4   1      100.18       83.29      9.28 o 
  -5   4   1     1396.58     1427.76     23.85 o 
  -4   4   1       95.78       89.20      8.26 o 
  -3   4   1     2044.66     2019.22     27.01 o 
  -2   4   1       66.92       65.85      7.63 o 
  -1   4   1      952.24      876.60     23.54 o 
   0   4   1      836.57      887.38     19.21 o 
   1   4   1     2159.54     2098.18     31.95 o 
   2   4   1      670.65      620.45     14.68 o 
   3   4   1     1059.45     1000.62     18.66 o 
   4   4   1     1606.73     1555.41     24.04 o 
   5   4   1      749.19      784.83     19.86 o 
   6   4   1     2758.34     2589.43     42.30 o 
   7   4   1      210.98      251.76     12.59 o 
   8   4   1       35.93       40.83      9.51 o 
   9   4   1       31.44       39.29     10.21 o 
  10   4   1      440.63      439.50     17.30 o 
  11   4   1       28.71       26.17     12.83 o 
  12   4   1      225.52      249.56     22.12 o 
 -11   5   1      118.11      101.88     21.88 o 
 -10   5   1        2.10       -2.15     17.04 o 
  -9   5   1      149.41      160.72     14.50 o 
  -8   5   1       52.72       59.85     12.96 o 
  -7   5   1      499.77      508.83     18.28 o 
  -6   5   1      202.99      207.20     13.17 o 
  -5   5   1        3.15       -1.88      8.86 o 
  -4   5   1      978.50      976.84     21.69 o 
  -3   5   1       71.16       69.77      9.69 o 
  -2   5   1     2840.92     2777.38     36.66 o 
  -1   5   1       34.98       32.28      7.74 o 
   0   5   1     1345.93     1436.63     60.10 o 
   1   5   1      147.67      165.03     13.26 o 
   2   5   1      549.20      553.47     16.55 o 
   3   5   1      983.82      930.21     28.61 o 
   4   5   1      512.42      529.42     24.77 o 
   5   5   1      387.55      399.90     23.10 o 
   6   5   1       85.74      102.80     13.20 o 
   7   5   1      817.92      812.12     32.71 o 
   8   5   1      146.22      138.59     29.33 o 
   9   5   1      755.04      686.40     33.23 o 
  10   5   1       23.78       76.41     21.74 o 
  11   5   1       55.54       92.27     22.10 o 
  -8   6   1       78.99       83.29     30.00 o 
  -7   6   1      167.21      185.04     35.71 o 
  -6   6   1      169.91      130.73     21.36 o 
  -5   6   1      155.52      193.38     22.08 o 
  -4   6   1       44.23       35.83     26.85 o 
  -3   6   1      205.66      259.29     22.57 o 
  -2   6   1        3.74        2.57     15.11 o 
  -1   6   1      793.56      828.58     37.70 o 
   0   6   1      126.29      142.23     16.18 o 
   1   6   1      612.94      629.45     21.83 o 
   2   6   1       13.65        6.44      9.83 o 
   3   6   1       10.12       27.71     15.86 o 
   4   6   1      827.84      754.37     31.24 o 
   5   6   1       23.71       35.06     16.90 o 
   6   6   1      554.57      568.00     87.34 o 
   7   6   1       38.04        9.00     18.66 o 
   8   6   1        6.18       19.22     18.47 o 
  -4   7   1      273.20      332.44     40.55 o 
  -3   7   1       12.02       -2.19     27.81 o 
  -2   7   1       53.05       51.97     29.27 o 
  -1   7   1        2.86       12.68     39.39 o 
   0   7   1      172.24      188.78     22.69 o 
   1   7   1      135.00       81.37     29.73 o 
   2   7   1       77.88       79.44     30.06 o 
   3   7   1       39.08        4.91     27.61 o 
   4   7   1       41.20       23.63     27.14 o 
 -15   0   2        2.51       29.73     26.55 o 
 -14   0   2        5.17       -1.26     22.23 o 
 -13   0   2      172.08      175.94     26.22 o 
 -12   0   2       43.72       59.00     19.84 o 
 -11   0   2       94.82      112.76     20.57 o 
 -10   0   2      631.44      698.20     35.71 o 
  -9   0   2      710.24      695.21     34.58 o 
  -8   0   2     1403.90     1379.25     26.71 o 
  -7   0   2     1076.44     1284.95     60.26 o 
  -6   0   2     7012.43     7013.53    140.67 o 
  -5   0   2      377.72      449.68     10.17 o 
  -4   0   2    14991.57    13203.90    159.69 o 
  -3   0   2     4836.08     5295.42     67.52 o 
  -2   0   2    57892.64    58391.55    953.38 o 
  -1   0   2      223.05      177.67      6.44 o 
   0   0   2    13210.68    15086.97    251.60 o 
   1   0   2       61.75       39.95      4.11 o 
   2   0   2     6724.93     7327.62    123.18 o 
   3   0   2     4251.14     3772.66     69.09 o 
   4   0   2       34.95        7.47      3.98 o 
   5   0   2    10719.29    12051.03    277.25 o 
   6   0   2     1348.02     1314.88     29.47 o 
   7   0   2     8736.25     9382.25    126.50 o 
   8   0   2        6.46       10.06      7.13 o 
   9   0   2     2753.47     2899.37     47.96 o 
  10   0   2      928.86      991.94     40.42 o 
  11   0   2      203.70      192.80     25.02 o 
  12   0   2      245.01      247.29     26.88 o 
  13   0   2       48.24       16.19     20.31 o 
  14   0   2       18.65       30.40     22.90 o 
  15   0   2       22.99       19.31     24.69 o 
 -15   1   2       78.92       33.37     33.78 o 
 -14   1   2      287.99      300.19     23.56 o 
 -13   1   2      246.39      262.87     20.93 o 
 -12   1   2       22.57        0.07     12.55 o 
 -11   1   2      805.78      828.53     28.97 o 
 -10   1   2      699.89      612.72     23.82 o 
  -9   1   2     1238.75     1231.22     21.18 o 
  -8   1   2      661.09      654.96     16.12 o 
  -7   1   2     7857.56     7763.78     73.13 o 
  -6   1   2        1.56        6.18      2.37 o 
  -5   1   2     4980.33     5747.59     62.92 o 
  -4   1   2      153.81      191.27     10.48 o 
  -3   1   2    15579.18    15774.96    152.70 o 
  -2   1   2     3961.76     3994.46     73.20 o 
  -1   1   2     5653.61     5433.21     65.92 o 
   0   1   2     1834.21     2011.13     26.75 o 
   1   1   2       31.82       58.37      2.97 o 
   2   1   2    16287.28    18078.31    195.52 o 
   3   1   2      735.29      911.26     11.99 o 
   4   1   2     4739.78     4566.31     47.06 o 
   5   1   2      359.36      415.65      9.36 o 
   6   1   2     4879.13     3910.10     48.61 o 
   7   1   2     1489.90     1567.87     31.58 o 
   8   1   2     1380.66     1359.73     30.22 o 
   9   1   2      413.32      400.32     15.02 o 
  10   1   2      620.52      649.23     18.64 o 
  11   1   2      236.78      270.36     18.25 o 
  12   1   2        8.54       25.77     23.33 o 
  13   1   2      347.52      311.08     22.06 o 
  14   1   2        0.68       27.08     16.01 o 
  15   1   2       37.69       34.89     21.97 o 
 -14   2   2        6.99       15.62     17.99 o 
 -13   2   2      843.83      664.27     30.58 o 
 -12   2   2        5.22      -10.50     10.50 o 
 -11   2   2      168.44      172.68     18.82 o 
 -10   2   2       48.68       45.38      9.05 o 
  -9   2   2      435.96      400.84     16.43 o 
  -8   2   2     1069.41     1041.62     19.81 o 
  -7   2   2       20.37       20.41      5.81 o 
  -6   2   2     1878.92     1866.11     29.21 o 
  -5   2   2     1940.38     2258.81     31.61 o 
  -4   2   2     6446.17     5816.85     63.72 o 
  -3   2   2       48.82       94.56      9.88 o 
  -2   2   2     2537.60     2927.36     34.27 o 
  -1   2   2     1622.78     1744.62     22.38 o 
   0   2   2     2465.23     2640.37     30.78 o 
   1   2   2     3853.25     3928.74     46.40 o 
   2   2   2     1465.44     1488.23     17.70 o 
   3   2   2     2478.04     2214.73     24.43 o 
   4   2   2        6.51       -0.70      3.83 o 
   5   2   2     3964.62     4348.63     43.99 o 
   6   2   2        1.49        2.95      4.68 o 
   7   2   2     1230.73     1264.96     20.21 o 
   8   2   2      337.75      311.85     11.55 o 
   9   2   2      816.88      835.14     18.53 o 
  10   2   2     2163.16     2054.57     35.69 o 
  11   2   2     1343.28     1269.65     28.55 o 
  12   2   2       62.27       76.12     15.90 o 
  13   2   2       57.27       84.18     17.43 o 
  14   2   2        2.44        3.19     16.52 o 
 -14   3   2        3.76       24.90     18.09 o 
 -13   3   2        0.19       -9.19     13.58 o 
 -12   3   2      112.68      108.70     16.34 o 
 -11   3   2       16.33        4.32     10.13 o 
 -10   3   2      198.78      182.27     12.59 o 
  -9   3   2       70.63       86.32     10.20 o 
  -8   3   2      896.08      901.36     19.55 o 
  -7   3   2     1732.92     1698.26     26.35 o 
  -6   3   2      289.29      320.34     11.53 o 
  -5   3   2      229.87      242.62     13.37 o 
  -4   3   2       18.95       30.19      4.98 o 
  -3   3   2      632.92      539.76     11.45 o 
  -2   3   2      562.23      671.35     12.82 o 
  -1   3   2      606.17      553.22     22.38 o 
   0   3   2      352.55      363.92     10.95 o 
   1   3   2     1474.01     1415.73     22.45 o 
   2   3   2     7699.89     8509.50     77.55 o 
   3   3   2      329.89      367.70     17.07 o 
   4   3   2      722.16      678.95     13.58 o 
   5   3   2      506.79      498.15     12.74 o 
   6   3   2     1702.20     1728.35     25.03 o 
   7   3   2     1173.55     1157.96     37.47 o 
   8   3   2        7.54        3.21      7.42 o 
   9   3   2       10.37       14.54      8.41 o 
  10   3   2      125.22      123.06     11.46 o 
  11   3   2      279.90      281.88     14.54 o 
  12   3   2        3.42        9.57     12.15 o 
  13   3   2       94.78       77.43     17.86 o 
  14   3   2        6.54       -0.11     17.28 o 
 -12   4   2       24.38       24.33     12.53 o 
 -11   4   2        7.24        6.63     13.05 o 
 -10   4   2       15.77       17.63     10.92 o 
  -9   4   2      335.78      329.58     15.67 o 
  -8   4   2        1.50       13.74     11.23 o 
  -7   4   2       61.71       58.71     11.15 o 
  -6   4   2       11.14        5.23      8.06 o 
  -5   4   2      556.46      541.34     17.52 o 
  -4   4   2      680.36      644.39     17.93 o 
  -3   4   2       99.23       93.37      9.01 o 
  -2   4   2      232.43      270.96     10.32 o 
  -1   4   2      554.95      570.44     15.72 o 
   0   4   2     2120.23     2153.17     27.42 o 
   1   4   2      295.24      294.84     12.12 o 
   2   4   2      197.82      214.34     11.38 o 
   3   4   2      231.54      217.11      9.84 o 
   4   4   2       10.04        6.56      6.61 o 
   5   4   2      188.88      175.85     10.12 o 
   6   4   2        0.61        0.72      8.72 o 
   7   4   2     1189.99     1117.11     33.90 o 
   8   4   2       52.67       53.52     10.84 o 
   9   4   2        3.10        8.41     10.96 o 
  10   4   2       46.87       20.53     12.31 o 
  11   4   2        9.78       22.26     17.62 o 
  12   4   2      107.87      117.51     20.72 o 
 -11   5   2        1.95       -7.07     15.73 o 
 -10   5   2       73.40       53.95     13.50 o 
  -9   5   2        6.14       -6.45     17.31 o 
  -8   5   2        5.19       -1.32     10.56 o 
  -7   5   2       18.77       16.35     10.24 o 
  -6   5   2       70.85       80.32     11.03 o 
  -5   5   2      214.74      219.31     12.97 o 
  -4   5   2       63.53       43.71      9.81 o 
  -3   5   2        1.12        3.64      6.66 o 
  -2   5   2      440.40      426.53     14.76 o 
  -1   5   2      179.53      169.39     13.24 o 
   0   5   2        5.81        1.86      8.62 o 
   1   5   2       11.32       19.10      8.99 o 
   2   5   2      168.16      211.27     14.04 o 
   3   5   2        3.99       10.48      9.96 o 
   4   5   2        3.24        4.64     10.01 o 
   5   5   2        3.85        0.37     13.64 o 
   6   5   2        4.82       -2.56     13.19 o 
   7   5   2       10.44       12.95     17.59 o 
   8   5   2       10.92       -0.96     18.88 o 
   9   5   2       22.02       12.02     16.56 o 
  10   5   2       12.03       23.65     17.76 o 
  11   5   2        4.09       19.36     44.53 o 
  -8   6   2        6.66        8.56     26.95 o 
  -7   6   2        0.78        2.46     16.96 o 
  -6   6   2        5.44       -7.88     17.12 o 
  -5   6   2      197.01      209.80     21.50 o 
  -4   6   2       97.08       85.45     18.43 o 
  -3   6   2        0.50        4.30     12.85 o 
  -2   6   2        0.19       -3.89     11.75 o 
  -1   6   2       76.94       50.27     12.48 o 
   0   6   2       11.62       27.33     13.61 o 
   1   6   2        0.31        3.34     11.16 o 
   2   6   2       21.79       17.81     11.91 o 
   3   6   2      225.99      225.74     21.49 o 
   4   6   2      266.15      240.38     21.68 o 
   5   6   2       68.25      110.04     18.72 o 
   6   6   2        0.29        1.87     16.67 o 
   7   6   2        1.24       15.71     18.22 o 
   8   6   2       53.61       32.95     19.71 o 
  -4   7   2        0.09       -3.32     26.15 o 
  -3   7   2       20.72       19.21     29.97 o 
  -2   7   2        5.00      -19.36     19.36 o 
  -1   7   2       60.89       68.63     20.92 o 
   0   7   2       33.21       28.79     27.31 o 
   1   7   2       29.57       36.70     28.01 o 
   2   7   2       22.19        3.72     27.01 o 
   3   7   2      109.91       71.15     31.66 o 
 -15   1   3        0.61       -3.08     15.56 o 
 -14   1   3        8.37        5.45     15.06 o 
 -13   1   3        1.42        7.81     14.20 o 
 -12   1   3        5.74       29.02     13.44 o 
 -11   1   3     1060.66     1005.85     31.18 o 
 -10   1   3      185.49      181.14     13.38 o 
  -9   1   3       77.29       91.94      8.28 o 
  -8   1   3       16.14       20.82      6.03 o 
  -7   1   3      250.60      278.20     13.13 o 
  -6   1   3     3788.07     4063.36     49.10 o 
  -5   1   3     2245.66     2547.47     33.29 o 
  -4   1   3        3.80        7.04      4.07 o 
  -3   1   3     2834.27     2651.91     31.33 o 
  -2   1   3       32.48       23.12      4.54 o 
  -1   1   3     3071.05     2969.49     32.02 o 
   0   1   3      310.84      375.36      5.77 o 
   1   1   3    13441.78    14366.15    119.98 o 
   2   1   3       20.80       12.75      3.23 o 
   3   1   3     3170.06     3412.45     32.70 o 
   4   1   3       46.66       45.37      3.50 o 
   5   1   3     1106.45     1104.46     13.78 o 
   6   1   3        0.82        0.06      3.94 o 
   7   1   3      189.01      175.06      7.82 o 
   8   1   3      246.64      243.93     14.52 o 
   9   1   3        7.79       -5.75      5.81 o 
  10   1   3      119.58      106.93     10.56 o 
  11   1   3       10.08       23.16     12.19 o 
  12   1   3      102.11       77.78     16.07 o 
  13   1   3      112.40       86.32     16.23 o 
  14   1   3       19.16       11.43     16.60 o 
  15   1   3        4.37       11.46     18.41 o 
 -14   2   3      117.84      124.55     21.01 o 
 -13   2   3      256.22      217.98     21.51 o 
 -12   2   3        0.50       -4.54     11.47 o 
 -11   2   3        7.79       -6.61     11.69 o 
 -10   2   3       19.61       20.08      9.19 o 
  -9   2   3      336.00      352.62     13.14 o 
  -8   2   3       50.94       53.99      7.56 o 
  -7   2   3      167.03      199.60     11.07 o 
  -6   2   3       86.47      186.81     15.66 o 
  -5   2   3       45.11       30.17      6.06 o 
  -4   2   3      297.47      295.54     10.20 o 
  -3   2   3     2277.65     2305.39     38.53 o 
  -2   2   3     2383.51     2517.37     35.43 o 
  -1   2   3     2096.08     2360.49     28.13 o 
   0   2   3     4727.75     4668.19     49.78 o 
   1   2   3     3588.28     3956.82     43.37 o 
   2   2   3     5650.05     5177.25     47.76 o 
   3   2   3       67.81      116.28      5.20 o 
   4   2   3     1031.43     1014.78     14.00 o 
   5   2   3       12.09       15.28      3.64 o 
   6   2   3     1119.95     1181.52     16.24 o 
   7   2   3      263.19      254.98      9.77 o 
   8   2   3      102.48      109.31      8.53 o 
   9   2   3      188.95      209.08     11.01 o 
  10   2   3       67.00       62.76     10.63 o 
  11   2   3      863.32      901.04     24.34 o 
  12   2   3       55.65       50.10     14.96 o 
  13   2   3       67.45       85.61     17.36 o 
  14   2   3        1.93      -10.36     16.96 o 
 -14   3   3       18.54       -4.48     15.30 o 
 -13   3   3        7.26       13.78     15.95 o 
 -12   3   3        7.08        8.05     10.72 o 
 -11   3   3        0.87       -9.26      9.26 o 
 -10   3   3      273.69      285.95     14.37 o 
  -9   3   3        5.21        4.90      8.32 o 
  -8   3   3      707.07      704.48     21.77 o 
  -7   3   3       76.30       95.12     10.09 o 
  -6   3   3     1261.24     1208.85     24.23 o 
  -5   3   3      863.30      892.75     24.63 o 
  -4   3   3     2972.56     3035.65     33.43 o 
  -3   3   3     1411.81     1294.44     18.47 o 
  -2   3   3      929.33      876.40     14.65 o 
  -1   3   3     5498.23     5718.84     69.24 o 
   0   3   3     1828.46     1689.45     29.32 o 
   1   3   3      374.12      338.26     11.01 o 
   2   3   3     3310.31     3756.26     38.80 o 
   3   3   3     2592.56     2581.15     29.52 o 
   4   3   3       90.27      109.51      6.74 o 
   5   3   3      761.21      725.65     14.94 o 
   6   3   3      647.88      694.96     15.50 o 
   7   3   3      519.77      523.39     14.55 o 
   8   3   3      552.83      515.47     21.54 o 
   9   3   3      826.40      814.85     25.18 o 
  10   3   3       64.06       68.05     10.37 o 
  11   3   3        2.84       -2.66     11.05 o 
  12   3   3       26.31       18.41     12.54 o 
  13   3   3        3.14      -12.78     12.78 o 
  14   3   3      102.08      118.11     21.18 o 
 -12   4   3       32.50       24.00     12.54 o 
 -11   4   3       45.02       91.20     13.73 o 
 -10   4   3        0.67      -10.08     10.08 o 
  -9   4   3      960.86      991.74     25.65 o 
  -8   4   3       95.88       77.95     10.37 o 
  -7   4   3     1864.85     1819.50     29.75 o 
  -6   4   3      485.14      499.92     18.64 o 
  -5   4   3      869.48      885.55     21.75 o 
  -4   4   3      462.28      479.36     21.49 o 
  -3   4   3     1559.23     1510.68     23.02 o 
  -2   4   3     1799.81     1850.82     25.85 o 
  -1   4   3      514.93      472.94     14.58 o 
   0   4   3     3120.46     2932.24     39.49 o 
   1   4   3      937.77      901.30     19.64 o 
   2   4   3     2902.86     2859.02     34.14 o 
   3   4   3       16.10       25.47      6.37 o 
   4   4   3     1475.58     1412.64     22.45 o 
   5   4   3       42.89       41.17      7.64 o 
   6   4   3      654.62      620.01     27.38 o 
   7   4   3        4.90        7.83      8.00 o 
   8   4   3       91.60       98.37     12.37 o 
   9   4   3      306.36      310.25     23.33 o 
  10   4   3       70.27       89.35     23.73 o 
  11   4   3      193.91      185.84     21.86 o 
  12   4   3       22.56       12.07     18.40 o 
 -11   5   3       33.92       43.22     16.39 o 
 -10   5   3       93.67      108.51     14.70 o 
  -9   5   3       18.42       -0.61     11.06 o 
  -8   5   3       53.24       77.33     12.51 o 
  -7   5   3      243.78      254.49     14.57 o 
  -6   5   3       52.96       52.67     10.51 o 
  -5   5   3        2.58       -5.73      8.57 o 
  -4   5   3     2944.02     2937.64     66.51 o 
  -3   5   3      300.72      349.85     15.96 o 
  -2   5   3     1032.41     1037.59     24.59 o 
  -1   5   3      347.93      348.76     18.85 o 
   0   5   3      146.30      164.05     15.70 o 
   1   5   3     1511.28     1443.74     36.39 o 
   2   5   3        0.89        1.42      9.40 o 
   3   5   3     1308.31     1324.39     28.70 o 
   4   5   3       29.12       -1.82     21.97 o 
   5   5   3      877.67      839.73     44.77 o 
   6   5   3      209.59      184.32     19.43 o 
   7   5   3      287.95      343.07     23.88 o 
   8   5   3      101.76      143.78     36.64 o 
   9   5   3      313.28      289.54     29.90 o 
  10   5   3      135.38      161.12     23.46 o 
  11   5   3        2.08       11.46     20.41 o 
  -8   6   3       80.19       64.18     21.47 o 
  -7   6   3      589.76      600.51     31.46 o 
  -6   6   3       18.67       24.91     15.08 o 
  -5   6   3       42.85       64.46     14.78 o 
  -4   6   3       94.39       72.81     14.83 o 
  -3   6   3      134.90      133.05     19.00 o 
  -2   6   3      194.34      203.63     16.64 o 
  -1   6   3      177.03      174.07     18.01 o 
   0   6   3      218.42      212.67     21.77 o 
   1   6   3        2.27       -0.14     14.21 o 
   2   6   3      861.09      889.42     33.61 o 
   3   6   3        8.53      -14.31     14.50 o 
   4   6   3      569.95      557.08     44.43 o 
   5   6   3      121.67      108.10     19.52 o 
   6   6   3      347.60      403.67     27.98 o 
   7   6   3       88.12       79.96     21.16 o 
   8   6   3      114.88      154.17     23.63 o 
  -3   7   3      128.38      141.66     24.38 o 
  -2   7   3       59.91       78.06     21.05 o 
  -1   7   3      176.82      171.64     24.43 o 
   0   7   3        5.53        1.33     18.05 o 
   1   7   3      114.53      111.70     30.06 o 
   2   7   3        9.88       -0.60     26.35 o 
   3   7   3      183.50      195.26     35.44 o 
 -15   0   4       30.67       26.35     24.89 o 
 -14   0   4      288.61      295.14     33.12 o 
 -13   0   4       30.64       33.05     19.65 o 
 -12   0   4      132.57      162.60     23.76 o 
 -11   0   4       36.47       31.59     17.59 o 
 -10   0   4      446.86      421.04     29.33 o 
  -9   0   4      127.37      168.05     19.78 o 
  -8   0   4     2410.34     2304.33     73.77 o 
  -7   0   4      534.74      379.56     22.76 o 
  -6   0   4     2261.10     1916.71     42.91 o 
  -5   0   4     2904.09     2840.91     45.13 o 
  -4   0   4      615.70      513.75     14.24 o 
  -3   0   4    10437.13    11419.14    138.48 o 
  -2   0   4     8294.29     9482.95    114.67 o 
  -1   0   4      198.51       -1.53      1.53 o 
   0   0   4     5717.16     5931.69     99.95 o 
   1   0   4       87.63       90.58      5.08 o 
   2   0   4    15509.16    16836.92    197.75 o 
   3   0   4    43318.39    44332.56    944.46 o 
   4   0   4     3188.07     3408.63    260.86 o 
   5   0   4    10387.71    11979.06    205.74 o 
   6   0   4     2686.71     2406.74     39.03 o 
   7   0   4     8426.25     8542.44    110.87 o 
   8   0   4     1867.07     1746.08     33.91 o 
   9   0   4      493.34      548.49     24.03 o 
  10   0   4      123.55      138.38     20.44 o 
  11   0   4        2.36        1.99     16.53 o 
  12   0   4      264.71      285.45     28.27 o 
  13   0   4       46.15       34.58     21.30 o 
  14   0   4       46.21       74.40     25.75 o 
  15   0   4      103.10       81.83     26.95 o 
 -15   1   4        1.82        8.20     18.33 o 
 -14   1   4        0.88      -15.19     15.19 o 
 -13   1   4      125.43      120.01     17.75 o 
 -12   1   4       52.91       35.38     14.07 o 
 -11   1   4     1824.91     1687.06     40.85 o 
 -10   1   4      630.79      533.61     27.38 o 
  -9   1   4     1127.90     1137.27     20.39 o 
  -8   1   4       16.58       12.46      6.06 o 
  -7   1   4     3703.05     3647.07     47.03 o 
  -6   1   4     1906.11     2247.27     32.14 o 
  -5   1   4     1861.82     2091.81     29.24 o 
  -4   1   4     1648.69     1395.52     21.04 o 
  -3   1   4     2053.73     1955.28     31.41 o 
  -2   1   4    14418.99    14601.28    141.43 o 
  -1   1   4       81.96      140.26      4.97 o 
   0   1   4    22770.93    24663.52    235.41 o 
   1   1   4        5.81       -1.80      1.80 o 
   2   1   4    61629.10    65819.71    538.87 o 
   3   1   4    10494.34    10175.67     87.62 o 
   4   1   4      347.69      253.86      7.48 o 
   5   1   4     1769.95     1817.23     22.10 o 
   6   1   4     1682.74     1504.72     24.00 o 
   7   1   4     1070.59     1118.01     19.25 o 
   8   1   4      383.43      391.03     15.35 o 
   9   1   4     1191.15     1196.40     33.58 o 
  10   1   4       28.42       30.14      8.94 o 
  11   1   4      474.06      466.30     22.77 o 
  12   1   4      207.17      162.41     17.81 o 
  13   1   4      369.41      333.44     23.84 o 
  14   1   4       14.99        5.10     15.94 o 
  15   1   4       77.26       92.34     21.97 o 
 -14   2   4       29.61       50.85     18.72 o 
 -13   2   4       93.12       76.12     24.19 o 
 -12   2   4       51.95       77.26     14.25 o 
 -11   2   4       41.61       16.51     10.40 o 
 -10   2   4      110.28      106.79      9.84 o 
  -9   2   4       12.76        9.21      7.45 o 
  -8   2   4      947.53      954.57     22.75 o 
  -7   2   4       86.41       72.17      8.83 o 
  -6   2   4      737.63      596.92     15.77 o 
  -5   2   4       45.95       85.38      9.60 o 
  -4   2   4     1494.22     1361.26     21.97 o 
  -3   2   4     5955.81     6698.96     61.04 o 
  -2   2   4      151.18      219.25      6.68 o 
  -1   2   4     7257.47     7651.67     77.56 o 
   0   2   4     1403.07     1505.86     20.01 o 
   1   2   4     2168.02     2134.87     26.12 o 
   2   2   4        3.35        3.22      2.85 o 
   3   2   4     3192.01     2978.39     27.15 o 
   4   2   4     2275.53     2606.46     25.17 o 
   5   2   4     1498.28     1622.93     18.45 o 
   6   2   4     1220.37     1090.57     16.71 o 
   7   2   4      562.53      505.37     15.25 o 
   8   2   4     1966.81     1934.52     27.35 o 
   9   2   4       96.62      128.91     11.64 o 
  10   2   4      367.47      324.07     15.87 o 
  11   2   4      327.20      349.23     17.21 o 
  12   2   4      125.74      132.78     21.41 o 
  13   2   4        1.81        6.20     16.00 o 
  14   2   4       36.94       58.49     18.83 o 
 -14   3   4      104.91      124.72     18.17 o 
 -13   3   4        7.23       10.31     16.74 o 
 -12   3   4        1.12      -10.92     10.92 o 
 -11   3   4      312.78      311.39     16.74 o 
 -10   3   4        0.32       -8.72      8.72 o 
  -9   3   4      168.93      207.12     21.58 o 
  -8   3   4       23.65       34.11      8.66 o 
  -7   3   4      868.23      830.00     41.47 o 
  -6   3   4      668.87      616.48     27.78 o 
  -5   3   4      236.78      223.75     11.16 o 
  -4   3   4      649.53      635.50     19.13 o 
  -3   3   4      593.12      544.64     11.85 o 
  -2   3   4     1689.32     1765.54     22.54 o 
  -1   3   4      156.98      171.70     14.47 o 
   0   3   4     3178.64     3611.08     42.93 o 
   1   3   4      681.51      717.87     14.74 o 
   2   3   4      996.93     1035.37     15.68 o 
   3   3   4     1328.79     1156.94     17.05 o 
   4   3   4     1523.82     1480.20     20.62 o 
   5   3   4     1317.60     1276.24     19.68 o 
   6   3   4     1005.36      969.92     17.96 o 
   7   3   4      605.25      588.89     15.41 o 
   8   3   4      101.91      128.45      9.73 o 
   9   3   4     3136.39     3016.90     39.39 o 
  10   3   4      108.55      107.09     12.83 o 
  11   3   4       40.95       54.49     12.80 o 
  12   3   4      138.21      128.32     15.62 o 
  13   3   4       95.74       84.46     15.04 o 
 -12   4   4        1.72       -7.35     12.04 o 
 -11   4   4        0.27       -9.24     11.19 o 
 -10   4   4        1.01        3.13     10.78 o 
  -9   4   4      117.41      136.36     13.18 o 
  -8   4   4      187.91      171.36     12.94 o 
  -7   4   4        0.17       -3.90      9.84 o 
  -6   4   4        8.69       -3.31      9.37 o 
  -5   4   4        8.97        2.11     11.27 o 
  -4   4   4      324.46      371.51     15.04 o 
  -3   4   4     1231.49     1199.42     20.05 o 
  -2   4   4     1434.10     1463.42     22.35 o 
  -1   4   4       76.19       55.85      8.11 o 
   0   4   4       11.23       14.43      6.84 o 
   1   4   4      172.86      185.93     10.16 o 
   2   4   4      336.40      316.49     10.93 o 
   3   4   4       60.83       62.57      7.11 o 
   4   4   4      265.35      285.05     15.11 o 
   5   4   4      143.22      155.74     14.65 o 
   6   4   4       12.97       12.49     11.47 o 
   7   4   4       56.35       62.19     19.05 o 
   8   4   4       45.78       47.55     15.00 o 
   9   4   4        0.29       -4.90     13.31 o 
  10   4   4       20.70        9.94     21.80 o 
  11   4   4        9.09        6.49     16.27 o 
  12   4   4      121.33      163.59     22.14 o 
 -11   5   4        9.71       -9.93     12.99 o 
 -10   5   4        1.19       -4.80     12.43 o 
  -9   5   4        5.55        8.23     11.66 o 
  -8   5   4        4.10        1.01     13.59 o 
  -7   5   4      625.70      592.41     19.74 o 
  -6   5   4       82.22       99.93     14.00 o 
  -5   5   4        0.27        1.96     14.34 o 
  -4   5   4      283.19      336.12     22.30 o 
  -3   5   4      790.25      739.99     31.99 o 
  -2   5   4       28.67       28.27     14.78 o 
  -1   5   4        4.49       -2.01     11.19 o 
   0   5   4        0.53       -3.97     11.32 o 
   1   5   4        1.90        6.63     18.28 o 
   2   5   4       50.71       73.41     14.78 o 
   3   5   4       19.91       19.11     14.00 o 
   4   5   4       20.62       20.88     13.91 o 
   5   5   4       75.23       36.85     23.10 o 
   6   5   4        7.62       17.01     13.84 o 
   7   5   4       19.33        7.31     15.25 o 
   8   5   4       20.04       21.04     16.50 o 
   9   5   4       21.54       29.29     31.56 o 
  10   5   4       47.38       33.08     18.35 o 
  11   5   4        2.06       -6.57     18.63 o 
  -8   6   4       35.40       13.37     15.89 o 
  -7   6   4        7.21       11.17     14.23 o 
  -6   6   4        1.67      -12.14     13.70 o 
  -5   6   4        8.40       16.52     14.16 o 
  -4   6   4       54.60       63.14     14.08 o 
  -3   6   4      202.95      260.14     22.87 o 
  -2   6   4       15.78       22.70     16.21 o 
  -1   6   4        7.21       -2.56     13.89 o 
   0   6   4       38.91       26.01     15.30 o 
   1   6   4        1.09       -4.83     13.88 o 
   2   6   4      505.37      487.07     25.72 o 
   3   6   4       57.23       55.35     16.64 o 
   4   6   4        0.89       34.80     16.00 o 
   5   6   4       43.99       57.48     26.12 o 
   6   6   4        2.99       35.68     17.34 o 
   7   6   4        2.25       22.34     31.39 o 
   8   6   4       13.19       17.67     18.91 o 
  -3   7   4        1.46      -12.27     20.22 o 
  -2   7   4       16.62       29.48     24.26 o 
  -1   7   4        1.17       22.89     19.65 o 
   0   7   4       35.17       43.01     18.90 o 
   1   7   4       16.32       19.60     17.51 o 
   2   7   4       16.96       13.39     18.79 o 
   3   7   4       29.64       62.12     20.49 o 
 -15   1   5        0.09       -7.74     16.89 o 
 -14   1   5       11.78       25.53     16.38 o 
 -13   1   5       16.07       22.40     20.67 o 
 -12   1   5       17.61       29.18     20.24 o 
 -11   1   5        3.31      -12.03     12.03 o 
 -10   1   5       24.15       17.62     14.38 o 
  -9   1   5       29.21       23.32      7.08 o 
  -8   1   5       59.98       67.40      9.35 o 
  -7   1   5      370.05      368.75     13.75 o 
  -6   1   5      118.06      100.22      8.18 o 
  -5   1   5      813.69      788.52     16.54 o 
  -4   1   5     3376.29     3606.53     43.24 o 
  -3   1   5        8.94        9.82      6.90 o 
  -2   1   5     1521.93     1494.20     17.10 o 
  -1   1   5     3787.61     4043.79     33.64 o 
   0   1   5    17292.98    19122.31    184.82 o 
   1   1   5     5157.76     5769.86     60.83 o 
   2   1   5     1004.21      985.63     17.16 o 
   3   1   5     1393.92     1415.14     17.12 o 
   4   1   5     1051.72      973.26     14.27 o 
   5   1   5       50.12       70.73      5.26 o 
   6   1   5      625.27      640.23     16.52 o 
   7   1   5       40.44       42.92      5.96 o 
   8   1   5      554.82      552.22     27.88 o 
   9   1   5      105.75      104.77     10.01 o 
  10   1   5      146.40      137.25     15.41 o 
  11   1   5       63.31       55.87     11.14 o 
  12   1   5       54.29       51.17     15.01 o 
  13   1   5       25.73       26.93     23.83 o 
  14   1   5        3.30      -14.37     14.75 o 
  15   1   5        0.08       12.88     18.79 o 
 -14   2   5       16.46        8.26     20.38 o 
 -13   2   5        6.00       -7.52     12.50 o 
 -12   2   5      116.97       86.87     14.02 o 
 -11   2   5      403.78      446.70     44.42 o 
 -10   2   5      254.18      259.74     23.09 o 
  -9   2   5      607.69      632.86     24.76 o 
  -8   2   5      513.01      507.91     19.02 o 
  -7   2   5      728.13      802.78     19.92 o 
  -6   2   5       27.17       -0.34      6.28 o 
  -5   2   5      290.95      439.73     13.51 o 
  -4   2   5     1371.67     1240.69     27.05 o 
  -3   2   5       83.88       68.36      6.38 o 
  -2   2   5      713.53      743.53     11.95 o 
  -1   2   5      761.66      972.74     24.41 o 
   0   2   5      536.88      449.42      9.04 o 
   1   2   5      552.87      525.60     12.95 o 
   2   2   5     3649.60     3583.50     35.29 o 
   3   2   5     4904.77     5235.28     48.70 o 
   4   2   5       18.34       14.61      4.27 o 
   5   2   5      587.71      585.40     10.48 o 
   6   2   5      188.04      225.60      7.46 o 
   7   2   5      726.50      718.77     15.27 o 
   8   2   5       19.48       15.07      8.14 o 
   9   2   5      826.65      851.39     28.58 o 
  10   2   5      297.11      325.76     15.50 o 
  11   2   5      962.49      964.34     25.36 o 
  12   2   5       20.82       23.55     11.57 o 
  13   2   5       29.98       52.95     16.35 o 
  14   2   5        9.98       -6.05     17.06 o 
 -13   3   5       78.59       45.18     15.02 o 
 -12   3   5       66.07       61.78     14.62 o 
 -11   3   5      237.39      242.27     14.68 o 
 -10   3   5      445.64      451.65     17.00 o 
  -9   3   5      102.83      134.49     17.73 o 
  -8   3   5      578.46      552.15     19.45 o 
  -7   3   5      457.47      493.23     17.86 o 
  -6   3   5      721.96      706.11     21.40 o 
  -5   3   5     1013.16     1060.70     28.09 o 
  -4   3   5      340.39      387.76     12.35 o 
  -3   3   5     2302.99     2187.47     26.66 o 
  -2   3   5      279.07      251.29     11.17 o 
  -1   3   5     2461.53     2449.52     31.89 o 
   0   3   5       46.48       48.07      6.82 o 
   1   3   5      551.86      522.60     12.41 o 
   2   3   5       85.81       63.18      5.03 o 
   3   3   5      263.89      252.36      8.36 o 
   4   3   5     3709.43     3485.26     37.34 o 
   5   3   5      911.84      872.68     16.25 o 
   6   3   5     1739.93     1564.52     31.55 o 
   7   3   5      478.07      490.87     14.57 o 
   8   3   5     1358.78     1284.27     26.92 o 
   9   3   5        0.63        7.27     14.10 o 
  10   3   5       12.78       34.26     11.05 o 
  11   3   5        1.95      -10.74     10.74 o 
  12   3   5       28.78       74.64     17.48 o 
  13   3   5      125.90      141.44     20.56 o 
 -12   4   5        0.60        4.63     12.48 o 
 -11   4   5      240.71      268.67     16.60 o 
 -10   4   5       48.12       39.17     11.91 o 
  -9   4   5      389.04      436.64     17.74 o 
  -8   4   5      141.96      151.88     14.29 o 
  -7   4   5      524.86      525.10     20.04 o 
  -6   4   5      126.89      119.59     25.66 o 
  -5   4   5      845.54      841.71     22.22 o 
  -4   4   5     2396.05     2320.54     36.74 o 
  -3   4   5        0.73       -0.73      6.24 o 
  -2   4   5     3596.40     3515.84     39.99 o 
  -1   4   5       12.43       18.54      8.25 o 
   0   4   5     2089.75     1987.76     29.55 o 
   1   4   5      443.49      453.27     19.85 o 
   2   4   5     1597.20     1662.92     28.55 o 
   3   4   5      816.89      815.68     23.97 o 
   4   4   5      458.25      492.14     28.47 o 
   5   4   5      301.85      295.25     30.86 o 
   6   4   5        9.95       -1.97     11.77 o 
   7   4   5      647.82      678.55     27.52 o 
   8   4   5       33.96       24.61     13.88 o 
   9   4   5      785.36      726.12     33.45 o 
  10   4   5       60.04       36.72     34.88 o 
  11   4   5       99.19      112.44     20.40 o 
  12   4   5       10.36        3.26     18.05 o 
 -10   5   5      168.64      125.84     17.94 o 
  -9   5   5        4.20       11.61     13.92 o 
  -8   5   5        5.14       -6.47     13.87 o 
  -7   5   5      850.39      846.84     55.62 o 
  -6   5   5      511.47      478.05     40.09 o 
  -5   5   5      971.56     1036.92     34.00 o 
  -4   5   5      514.05      502.53     25.29 o 
  -3   5   5       18.31        4.86     12.33 o 
  -2   5   5      185.23      200.80     13.61 o 
  -1   5   5     1144.14     1123.56     31.52 o 
   0   5   5      219.05      239.24     41.05 o 
   1   5   5     1337.35     1325.31     35.95 o 
   2   5   5      273.67      230.29     18.58 o 
   3   5   5      522.02      527.75     24.71 o 
   4   5   5      511.44      496.26     24.61 o 
   5   5   5      361.22      402.41     36.24 o 
   6   5   5      705.76      682.59     31.13 o 
   7   5   5       30.48       28.51     16.30 o 
   8   5   5      321.59      348.19     25.53 o 
   9   5   5       30.08       57.77     21.44 o 
  10   5   5       60.37       51.72     20.74 o 
  -8   6   5       11.29       20.70     16.24 o 
  -7   6   5      105.24       92.56     16.29 o 
  -6   6   5        9.00        4.28     22.38 o 
  -5   6   5        5.53        3.07     17.14 o 
  -4   6   5      321.41      343.78     25.49 o 
  -3   6   5        3.59      -10.26     15.82 o 
  -2   6   5      845.72      863.68     63.25 o 
  -1   6   5       26.20        7.77     14.17 o 
   0   6   5      260.22      313.77     38.33 o 
   1   6   5       80.04       77.85     16.03 o 
   2   6   5      600.30      621.78     29.27 o 
   3   6   5      329.23      281.96     22.87 o 
   4   6   5      141.65      150.49     20.16 o 
   5   6   5      240.51      251.25     24.04 o 
   6   6   5       71.77       78.49     19.99 o 
   7   6   5      238.89      249.21     25.32 o 
   8   6   5        6.37       35.44     20.50 o 
  -3   7   5      165.88      215.22     41.08 o 
  -2   7   5        0.00       22.90     21.64 o 
  -1   7   5      274.22      229.08     26.79 o 
   0   7   5       30.48       53.03     29.07 o 
   1   7   5      147.96      171.59     23.00 o 
   2   7   5       65.36       50.15     39.02 o 
 -15   0   6       20.18       33.25     25.75 o 
 -14   0   6      359.55      355.20     34.64 o 
 -13   0   6        1.95       26.55     22.76 o 
 -12   0   6      200.49      205.15     27.94 o 
 -11   0   6      835.35      818.72     42.67 o 
 -10   0   6      374.83      409.76     30.26 o 
  -9   0   6     4372.16     4403.62     99.49 o 
  -8   0   6     1128.24     1136.52     29.70 o 
  -7   0   6     2062.13     1903.30     50.61 o 
  -6   0   6      582.18      544.04     18.79 o 
  -5   0   6     4411.39     4618.51     66.06 o 
  -4   0   6      981.78      992.78     16.34 o 
  -3   0   6     7755.65     9405.64     95.10 o 
  -2   0   6      117.02       73.43     12.32 o 
  -1   0   6    29589.55    19494.83    834.12 o 
   0   0   6      187.81      257.94      8.70 o 
   1   0   6     1687.46     1487.70     24.14 o 
   2   0   6    13331.86    14797.92    176.68 o 
   3   0   6       39.04       34.87      5.66 o 
   4   0   6     5452.34     6007.32    139.87 o 
   5   0   6     2527.11     3220.33     62.32 o 
   6   0   6       63.33       75.65     10.82 o 
   7   0   6      545.36      659.97     28.94 o 
   8   0   6     1917.72     1829.44     36.02 o 
   9   0   6      946.48      965.47     28.90 o 
  10   0   6      526.61      536.72     31.99 o 
  11   0   6      429.28      403.65     29.93 o 
  12   0   6      184.83      222.80     26.75 o 
  13   0   6      281.38      347.90     34.25 o 
  14   0   6       12.86       26.35     24.95 o 
  15   0   6      176.31      143.29     31.99 o 
 -15   1   6        2.94        4.63     16.87 o 
 -14   1   6       46.78       19.91     16.90 o 
 -13   1   6       29.90       12.34     15.30 o 
 -12   1   6      428.10      359.19     27.14 o 
 -11   1   6     1130.36     1081.69     27.86 o 
 -10   1   6      607.31      583.62     26.21 o 
  -9   1   6      283.67      286.78     14.44 o 
  -8   1   6      424.08      453.40     20.27 o 
  -7   1   6      113.34       92.94      8.92 o 
  -6   1   6     4686.14     4740.91     56.60 o 
  -5   1   6      269.09      375.14     12.13 o 
  -4   1   6    12380.63    11854.43    119.66 o 
  -3   1   6      293.53      322.91      7.73 o 
  -2   1   6     5708.80     5710.98     46.69 o 
  -1   1   6     8760.92     9538.19     73.89 o 
   0   1   6    41138.14    44930.41    379.64 o 
   1   1   6      272.63      316.99      6.05 o 
   2   1   6      445.69      522.31      9.02 o 
   3   1   6     1173.59      901.36     13.23 o 
   4   1   6      557.61      424.17     10.77 o 
   5   1   6     6557.63     6573.48     61.82 o 
   6   1   6      165.08      183.25      8.35 o 
   7   1   6     2144.03     2345.83     29.48 o 
   8   1   6      256.93      273.27     17.24 o 
   9   1   6     1147.14     1215.01     25.37 o 
  10   1   6      728.23      683.79     20.47 o 
  11   1   6      849.99      821.79     29.28 o 
  12   1   6      448.36      499.56     24.90 o 
  13   1   6       67.37       66.60     17.58 o 
  14   1   6       51.04       64.63     19.43 o 
 -14   2   6       35.03       17.98     17.13 o 
 -13   2   6       64.46      122.23     25.80 o 
 -12   2   6       29.76       29.05     12.66 o 
 -11   2   6       11.38       14.31     11.57 o 
 -10   2   6      227.80      265.98     18.87 o 
  -9   2   6      291.18      375.24     16.72 o 
  -8   2   6      190.65      223.54     12.92 o 
  -7   2   6      408.31      368.12     15.91 o 
  -6   2   6      101.79      100.19     12.26 o 
  -5   2   6     9943.00     9948.61    209.35 o 
  -4   2   6     1703.65     1881.89     23.12 o 
  -3   2   6      873.26      858.79     13.71 o 
  -2   2   6       16.47       30.27      4.05 o 
  -1   2   6     3522.07     3489.94     39.29 o 
   0   2   6     3771.53     3753.75    105.23 o 
   1   2   6       43.77       26.96      5.15 o 
   2   2   6     8685.09     9133.77     89.90 o 
   3   2   6     2005.53     1817.37     21.70 o 
   4   2   6     3944.80     4339.28     38.22 o 
   5   2   6       39.30       45.76      4.61 o 
   6   2   6     1577.82     1366.77     20.27 o 
   7   2   6      445.98      492.49     13.04 o 
   8   2   6     1991.25     1991.52     32.96 o 
   9   2   6       56.25       35.25      9.98 o 
  10   2   6       10.09        0.26      9.15 o 
  11   2   6       74.72       80.86     12.52 o 
  12   2   6       86.46      103.29     14.14 o 
  13   2   6      144.69      130.09     18.61 o 
  14   2   6        6.38       10.95     17.41 o 
 -13   3   6       46.66       43.89     15.34 o 
 -12   3   6       23.37       28.96     14.09 o 
 -11   3   6      252.74      246.55     14.76 o 
 -10   3   6       50.44       69.24     10.80 o 
  -9   3   6       51.01       44.66     11.40 o 
  -8   3   6       60.69       43.53     11.06 o 
  -7   3   6       30.66       17.42      8.75 o 
  -6   3   6      165.44      165.32     11.23 o 
  -5   3   6      280.91      310.25     13.30 o 
  -4   3   6     1000.63      938.00     16.29 o 
  -3   3   6       17.35       34.55      7.29 o 
  -2   3   6     1612.95     1691.89     22.26 o 
  -1   3   6      839.25      779.64     19.34 o 
   0   3   6     1175.08     1282.57     20.04 o 
   1   3   6     1527.84     1485.52     22.15 o 
   2   3   6      385.51      370.29      8.99 o 
   3   3   6     1314.42     1142.42     16.50 o 
   4   3   6      760.71      717.31     13.62 o 
   5   3   6     1681.99     1660.67     27.33 o 
   6   3   6       50.72       57.14      8.93 o 
   7   3   6     1957.81     1999.37     62.04 o 
   8   3   6       11.25       16.96      9.28 o 
   9   3   6      537.18      498.36     24.82 o 
  10   3   6      318.77      372.73     23.60 o 
  11   3   6       11.48        9.73     15.80 o 
  12   3   6      245.40      259.95     23.37 o 
  13   3   6       82.41       70.22     19.48 o 
 -12   4   6       12.23       15.87     18.70 o 
 -11   4   6        0.76       11.13     11.61 o 
 -10   4   6      137.05      127.51     16.23 o 
  -9   4   6      194.80      172.59     13.56 o 
  -8   4   6      196.19      204.53     24.64 o 
  -7   4   6       19.08       15.79     10.33 o 
  -6   4   6      265.03      280.72     15.04 o 
  -5   4   6      972.05     1016.89     24.22 o 
  -4   4   6      717.14      699.73     19.96 o 
  -3   4   6       92.17      103.95     10.23 o 
  -2   4   6       10.14       23.96      8.33 o 
  -1   4   6      144.81      122.01     12.82 o 
   0   4   6      489.86      513.65     18.47 o 
   1   4   6       15.20       22.76     10.37 o 
   2   4   6       70.75       59.25     11.91 o 
   3   4   6      141.08      128.02     14.34 o 
   4   4   6      757.70      811.73     27.92 o 
   5   4   6       18.36       23.58     21.64 o 
   6   4   6       55.70       60.54     14.05 o 
   7   4   6      171.75      149.25     17.08 o 
   8   4   6        7.87       19.68     14.66 o 
   9   4   6       57.66       37.07     16.35 o 
  10   4   6        0.35        5.19     15.57 o 
  11   4   6        1.13        8.19     16.66 o 
  12   4   6        0.41      -16.75     16.75 o 
 -10   5   6        4.30        6.98     15.12 o 
  -9   5   6       32.92       28.73     14.61 o 
  -8   5   6        1.90      -12.63     12.63 o 
  -7   5   6       59.72       63.05     19.88 o 
  -6   5   6       12.61       17.94     19.21 o 
  -5   5   6      149.70      192.70     19.58 o 
  -4   5   6       14.74       14.91     14.97 o 
  -3   5   6      415.76      453.47     24.06 o 
  -2   5   6        8.39       -6.29      9.86 o 
  -1   5   6      175.71      160.48     21.20 o 
   0   5   6       49.16       39.04     13.41 o 
   1   5   6      112.96      130.99     16.61 o 
   2   5   6       30.36       48.51     13.49 o 
   3   5   6       62.94       46.80     22.86 o 
   4   5   6        4.37        2.19     12.70 o 
   5   5   6       34.02       28.35     15.59 o 
   6   5   6        0.93       -5.83     14.74 o 
   7   5   6        0.47        1.21     14.16 o 
   8   5   6       23.57       21.73     17.37 o 
   9   5   6        3.99       -7.11     17.83 o 
  10   5   6       15.53      -14.39     17.81 o 
  -8   6   6        2.99      -15.24     15.24 o 
  -7   6   6       40.01       40.57     16.14 o 
  -6   6   6       66.57       71.37     18.60 o 
  -5   6   6        9.34       11.77     18.31 o 
  -4   6   6        0.18      -11.17     17.12 o 
  -3   6   6       12.45        0.74     24.29 o 
  -2   6   6        7.75      -15.42     15.42 o 
  -1   6   6       21.41       20.44     12.95 o 
   0   6   6        1.56       -8.10     14.57 o 
   1   6   6       36.45       46.61     16.94 o 
   2   6   6       41.51       29.98     16.71 o 
   3   6   6      103.17       98.18     18.56 o 
   4   6   6        4.54       19.91     17.99 o 
   5   6   6       18.68        7.57     18.19 o 
   6   6   6       25.68       29.84     18.06 o 
   7   6   6       14.51        8.43     19.49 o 
  -2   7   6       29.69       12.39     20.26 o 
  -1   7   6       19.56       24.76     21.03 o 
   0   7   6       10.19      -25.35     25.35 o 
   1   7   6       20.39       17.99     19.90 o 
   2   7   6      114.43      130.86     24.10 o 
 -14   1   7       18.85       -0.58     15.84 o 
 -13   1   7        6.64      -10.57     15.04 o 
 -12   1   7        0.35       14.46     16.39 o 
 -11   1   7      112.57      131.02     13.81 o 
 -10   1   7       54.13       61.36     12.90 o 
  -9   1   7       59.65       70.50     11.06 o 
  -8   1   7        3.68       -3.56      7.83 o 
  -7   1   7        3.00        2.59      6.55 o 
  -6   1   7        8.24       12.17      7.69 o 
  -5   1   7       43.27       25.55      5.83 o 
  -4   1   7     2460.76     2843.59     35.34 o 
  -3   1   7       41.86       33.19      4.12 o 
  -2   1   7     4734.32     5410.16     45.05 o 
  -1   1   7      107.59      137.55      7.72 o 
   0   1   7    14196.36    14646.20    131.23 o 
   1   1   7     2847.86     3337.11     32.80 o 
   2   1   7     6278.53     6278.22     57.20 o 
   3   1   7      358.95      443.29     12.30 o 
   4   1   7       23.72       44.12      4.82 o 
   5   1   7        3.63        5.73      3.86 o 
   6   1   7      142.35      157.24      8.10 o 
   7   1   7      100.63      106.75      7.96 o 
   8   1   7      209.25      237.16     11.20 o 
   9   1   7       10.26       10.06      8.60 o 
  10   1   7      280.27      239.64     14.13 o 
  11   1   7        0.61       -6.82      9.23 o 
  12   1   7        9.17        5.69     14.64 o 
  13   1   7       10.56       46.72     16.94 o 
  14   1   7        0.11       -8.22     16.21 o 
 -14   2   7        0.95       15.64     18.65 o 
 -13   2   7       61.44       74.16     15.03 o 
 -12   2   7        0.62      -12.53     12.53 o 
 -11   2   7      151.66      131.40     14.88 o 
 -10   2   7      154.64      161.76     13.77 o 
  -9   2   7       50.09       69.63     14.51 o 
  -8   2   7       31.73       19.13      9.22 o 
  -7   2   7       28.59       35.11      8.67 o 
  -6   2   7      796.53      759.45     18.78 o 
  -5   2   7      989.67     1119.62     41.42 o 
  -4   2   7      332.34      328.46     15.10 o 
  -3   2   7     3017.73     3325.59     34.89 o 
  -2   2   7      196.34      223.44      7.16 o 
  -1   2   7     1150.20     1065.70     14.54 o 
   0   2   7       64.67       54.52      6.02 o 
   1   2   7     2236.46     2425.14     32.92 o 
   2   2   7      407.34      410.80     11.96 o 
   3   2   7       16.48       31.23      4.24 o 
   4   2   7     2355.72     2482.46     27.06 o 
   5   2   7     3526.49     3548.83     38.22 o 
   6   2   7      226.78      214.59      9.05 o 
   7   2   7     1119.13     1154.15     29.74 o 
   8   2   7       53.66       66.74      9.78 o 
   9   2   7      566.81      612.56     19.71 o 
  10   2   7      150.63      168.81     13.74 o 
  11   2   7        5.12       -1.10     14.54 o 
  12   2   7       54.95       84.25     19.23 o 
  13   2   7        1.32       23.73     24.92 o 
  14   2   7       42.01       73.67     30.60 o 
 -13   3   7      102.97       87.41     23.76 o 
 -12   3   7      149.68      136.64     23.95 o 
 -11   3   7      186.74      202.11     18.23 o 
 -10   3   7       37.77       29.88     12.58 o 
  -9   3   7       92.58      103.37     12.88 o 
  -8   3   7        3.96       -6.46      9.32 o 
  -7   3   7      616.28      638.60     20.02 o 
  -6   3   7        2.08       -5.73      5.73 o 
  -5   3   7     1112.16     1202.97     28.37 o 
  -4   3   7      291.97      253.81      9.72 o 
  -3   3   7      638.05      571.57     12.71 o 
  -2   3   7      998.02      950.32     15.90 o 
  -1   3   7     1982.94     2096.90     29.03 o 
   0   3   7     2207.90     2112.05     28.05 o 
   1   3   7      578.74      667.57     16.01 o 
   2   3   7     3089.23     2939.59     38.01 o 
   3   3   7       61.54       86.97     22.90 o 
   4   3   7     2134.83     1990.22     40.69 o 
   5   3   7       10.37       -2.97      9.68 o 
   6   3   7     1908.23     1753.98     35.89 o 
   7   3   7      490.15      458.37     22.33 o 
   8   3   7        9.78       22.38     12.98 o 
   9   3   7      140.88      148.85     18.75 o 
  10   3   7        9.72       -3.46     13.40 o 
  11   3   7      612.54      616.09     30.34 o 
  12   3   7       38.84       70.45     19.24 o 
  13   3   7      188.20      206.87     23.99 o 
 -12   4   7       21.62       51.33     14.38 o 
 -11   4   7      146.94      162.39     15.27 o 
 -10   4   7       38.93       54.42     13.75 o 
  -9   4   7        4.49       -2.27     14.48 o 
  -8   4   7      246.57      307.46     26.35 o 
  -7   4   7        8.96       -6.57      9.40 o 
  -6   4   7      648.14      695.15     26.01 o 
  -5   4   7       37.09       57.27     14.74 o 
  -4   4   7     1038.17     1123.50     32.81 o 
  -3   4   7      502.67      514.66     17.64 o 
  -2   4   7     4014.81     3793.32     51.13 o 
  -1   4   7      482.84      456.53     19.86 o 
   0   4   7      510.37      496.65     20.59 o 
   1   4   7     1784.11     1744.87     38.20 o 
   2   4   7       19.24       17.38     10.53 o 
   3   4   7     1703.08     1605.88     38.44 o 
   4   4   7      217.40      270.40     18.07 o 
   5   4   7      751.36      719.89     27.65 o 
   6   4   7      415.42      427.27     23.06 o 
   7   4   7      304.15      348.71     49.15 o 
   8   4   7      486.30      480.38     25.49 o 
   9   4   7      200.98      222.18     32.26 o 
  10   4   7        7.99       -3.43     18.65 o 
  11   4   7       63.37       99.85     19.33 o 
  12   4   7       44.63       17.31     50.90 o 
 -10   5   7        5.67       -6.65     15.37 o 
  -9   5   7      393.04      428.30     23.00 o 
  -8   5   7       33.50       41.78     38.03 o 
  -7   5   7      504.38      483.80     26.50 o 
  -6   5   7        9.85        4.16     15.31 o 
  -5   5   7      974.16     1008.30     34.33 o 
  -4   5   7     1030.20     1098.58     35.92 o 
  -3   5   7       14.12       28.99     14.95 o 
  -2   5   7       25.33       17.05     11.06 o 
  -1   5   7      142.59      154.54     15.92 o 
   0   5   7     1531.57     1480.57     37.09 o 
   1   5   7      297.35      306.87     20.77 o 
   2   5   7      777.30      757.05     30.50 o 
   3   5   7      330.48      288.34     21.57 o 
   4   5   7      933.70      927.26     93.21 o 
   5   5   7      151.78      107.75     21.60 o 
   6   5   7      473.56      496.44     27.74 o 
   7   5   7      101.34      103.68     18.92 o 
   8   5   7      327.12      297.75     46.16 o 
   9   5   7      180.04      161.09     21.68 o 
  10   5   7       51.90       81.75     21.08 o 
  -7   6   7        4.35       18.08     18.61 o 
  -6   6   7       16.51       -2.41     17.83 o 
  -5   6   7       33.96       37.75     28.17 o 
  -4   6   7      333.16      351.38     26.25 o 
  -3   6   7       55.30       85.19     18.69 o 
  -2   6   7      492.52      576.10     29.92 o 
  -1   6   7      429.19      385.30     25.21 o 
   0   6   7      104.20      173.56     24.42 o 
   1   6   7      298.06      258.96     22.62 o 
   2   6   7       31.68       25.43     17.34 o 
   3   6   7      508.28      528.53     29.59 o 
   4   6   7        0.97       -8.94     28.07 o 
   5   6   7      312.65      343.75     49.61 o 
   6   6   7       19.29      -13.80     17.45 o 
   7   6   7      126.03      180.79     48.85 o 
   0   7   7      140.66      131.48     33.58 o 
 -14   0   8       50.28       69.22     27.81 o 
 -13   0   8       80.06      136.19     26.35 o 
 -12   0   8      140.24      193.93     28.27 o 
 -11   0   8     2612.48     2586.72     76.59 o 
 -10   0   8      821.98      680.48     37.17 o 
  -9   0   8     3169.29     3120.25     79.78 o 
  -8   0   8      137.28      136.77     13.66 o 
  -7   0   8     2264.92     2220.40     42.61 o 
  -6   0   8      265.79      352.64     16.73 o 
  -5   0   8     4062.60     4257.01     62.99 o 
  -4   0   8     2950.01     3132.31     38.65 o 
  -3   0   8      659.18      625.22     13.04 o 
  -2   0   8     7673.70     7589.51    138.44 o 
  -1   0   8       19.69       10.88      3.72 o 
   0   0   8     8440.89     8467.59     86.03 o 
   1   0   8       59.87       71.61      8.76 o 
   2   0   8     6898.07     7819.15     99.65 o 
   3   0   8     3724.36     3665.30     52.86 o 
   4   0   8     3065.17     3071.05     47.15 o 
   5   0   8     2411.43     2234.42     38.40 o 
   6   0   8      670.19      483.58     17.88 o 
   7   0   8     1418.48     1632.29     33.79 o 
   8   0   8      473.40      459.75     19.78 o 
   9   0   8      641.11      734.57     36.17 o 
  10   0   8      541.16      532.97     24.12 o 
  11   0   8      865.53      926.84     44.80 o 
  12   0   8      368.78      266.20     28.67 o 
  13   0   8      450.66      399.14     35.04 o 
  14   0   8       55.33       35.77     26.68 o 
 -14   1   8      122.47      159.88     20.72 o 
 -13   1   8       92.02       73.79     17.16 o 
 -12   1   8      242.39      278.74     21.82 o 
 -11   1   8       33.98       49.22     12.15 o 
 -10   1   8       86.08      104.66     13.06 o 
  -9   1   8       42.87       44.19     10.50 o 
  -8   1   8      928.85      909.69     22.52 o 
  -7   1   8       81.22      109.84      9.67 o 
  -6   1   8     2882.09     2987.89     33.58 o 
  -5   1   8       97.51       61.01      5.45 o 
  -4   1   8     2654.97     2316.35     31.03 o 
  -3   1   8     1990.12     2277.01     23.15 o 
  -2   1   8     2423.06     2588.98     25.03 o 
  -1   1   8     2145.29     2233.51     21.95 o 
   0   1   8        3.84        3.84      3.13 o 
   1   1   8     5436.07     5892.52     54.27 o 
   2   1   8      536.59      495.80     15.58 o 
   3   1   8      578.86      410.40      9.62 o 
   4   1   8       57.71       52.18      5.23 o 
   5   1   8    11254.70    11381.46    101.73 o 
   6   1   8     5545.47     5732.83     65.39 o 
   7   1   8     1640.07     1695.01     24.79 o 
   8   1   8     1227.10     1157.72     20.87 o 
   9   1   8      200.57      216.47     12.78 o 
  10   1   8     1061.13     1044.83     25.36 o 
  11   1   8       15.79       17.21     10.62 o 
  12   1   8       26.50       24.64     14.03 o 
  13   1   8       23.62        9.96     15.69 o 
  14   1   8       58.83       92.97     25.65 o 
 -14   2   8       69.03       52.51     16.31 o 
 -13   2   8       41.72       41.96     15.02 o 
 -12   2   8       27.61       50.70     27.86 o 
 -11   2   8      113.40      112.38     14.41 o 
 -10   2   8       42.69       42.84     12.02 o 
  -9   2   8      582.51      535.92     20.48 o 
  -8   2   8      223.79      206.84     13.70 o 
  -7   2   8     1293.41     1282.46     26.20 o 
  -6   2   8      128.94      139.83      9.81 o 
  -5   2   8     1418.77     1455.97     20.47 o 
  -4   2   8     2307.63     2311.82     27.55 o 
  -3   2   8      530.18      498.31     11.16 o 
  -2   2   8     1411.65     1362.90     18.22 o 
  -1   2   8      427.04      373.36      8.17 o 
   0   2   8     4778.20     4960.27     57.68 o 
   1   2   8     2324.57     2622.13     35.44 o 
   2   2   8    16296.80    17654.35    176.76 o 
   3   2   8      115.34      109.87      5.40 o 
   4   2   8     4222.71     4319.76     44.01 o 
   5   2   8     1640.52     1494.82     25.20 o 
   6   2   8      166.12      148.65     10.60 o 
   7   2   8     1312.37     1453.95     23.13 o 
   8   2   8       75.48       74.68     10.21 o 
   9   2   8     1064.21     1034.33     24.93 o 
  10   2   8      153.49      149.84     13.41 o 
  11   2   8      479.42      540.41     21.33 o 
  12   2   8      131.59      111.04     17.75 o 
  13   2   8       26.10        8.69     23.76 o 
  14   2   8       20.98       74.27     29.33 o 
 -13   3   8       84.24      105.66     19.77 o 
 -12   3   8        2.20      -10.47     13.14 o 
 -11   3   8       60.41       57.84     15.15 o 
 -10   3   8       48.39       75.30     13.14 o 
  -9   3   8        1.36      -10.50     10.50 o 
  -8   3   8      282.85      279.99     20.19 o 
  -7   3   8      336.06      334.14     20.71 o 
  -6   3   8      156.86      128.38     11.21 o 
  -5   3   8      162.61      136.33     10.56 o 
  -4   3   8      106.62       95.12      7.54 o 
  -3   3   8      800.29      881.40     16.02 o 
  -2   3   8      345.24      387.60     21.11 o 
  -1   3   8     1646.92     1611.27     33.04 o 
   0   3   8       80.70       88.22     14.93 o 
   1   3   8     2241.11     2106.03     40.40 o 
   2   3   8       31.06       16.79      9.41 o 
   3   3   8      199.06      151.68     15.86 o 
   4   3   8      566.19      623.14     17.73 o 
   5   3   8      594.53      692.34     19.17 o 
   6   3   8      301.97      316.23     14.24 o 
   7   3   8      712.14      702.84     27.14 o 
   8   3   8        6.50        5.25     12.37 o 
   9   3   8       81.31       88.53     16.54 o 
  10   3   8      353.24      315.49     29.07 o 
  11   3   8      362.55      361.22     26.00 o 
  12   3   8      272.12      225.79     25.22 o 
  13   3   8        1.05      -14.87     26.55 o 
 -12   4   8        0.32      -12.85     12.85 o 
 -11   4   8       75.75       49.06     13.33 o 
 -10   4   8       48.08       41.89     19.07 o 
  -9   4   8       64.95       70.49     18.04 o 
  -8   4   8        4.28        7.01     15.85 o 
  -7   4   8       90.18       83.30     16.44 o 
  -6   4   8        9.40       -4.30     13.74 o 
  -5   4   8      217.71      229.27     24.76 o 
  -4   4   8      516.11      518.18     25.02 o 
  -3   4   8       58.94       73.14     10.33 o 
  -2   4   8     1205.67     1230.37     26.23 o 
  -1   4   8     1071.88      993.40     28.08 o 
   0   4   8      118.85      151.27     14.21 o 
   1   4   8        4.91        7.95     10.29 o 
   2   4   8      143.01      156.96     15.30 o 
   3   4   8       12.11       17.67     11.43 o 
   4   4   8       77.49       90.93     19.91 o 
   5   4   8      848.22      676.48     28.23 o 
   6   4   8       71.71       59.44     14.89 o 
   7   4   8      165.11      195.26     23.76 o 
   8   4   8       10.17       -1.90     15.06 o 
   9   4   8      105.57       75.67     19.74 o 
  10   4   8       82.08       72.79     18.64 o 
  11   4   8      109.99      133.64     20.96 o 
  12   4   8      106.10      120.32     22.02 o 
 -10   5   8        0.03       -3.47     15.42 o 
  -9   5   8       50.53       60.61     35.04 o 
  -8   5   8        5.24       22.75     22.33 o 
  -7   5   8       27.30       35.40     35.31 o 
  -6   5   8        8.45        7.03     15.67 o 
  -5   5   8      331.65      368.44     25.33 o 
  -4   5   8       19.99       28.86     15.94 o 
  -3   5   8       71.95       38.38     15.77 o 
  -2   5   8        1.86       -9.93      9.93 o 
  -1   5   8        4.92       -8.01     12.75 o 
   0   5   8      226.07      208.48     17.96 o 
   1   5   8       25.02       19.34     11.02 o 
   2   5   8       46.37       34.58     14.81 o 
   3   5   8        0.34      -12.86     13.07 o 
   4   5   8       65.78       40.83     15.72 o 
   5   5   8       63.01       63.65     26.25 o 
   6   5   8       44.91       45.81     17.55 o 
   7   5   8       40.71       66.44     19.30 o 
   8   5   8       10.78       32.44     22.13 o 
   9   5   8       43.02       52.73     19.80 o 
  10   5   8        5.55      -15.03     24.89 o 
  -7   6   8        2.59      -16.67     18.75 o 
  -6   6   8       60.17       68.06     20.78 o 
  -5   6   8       64.10       68.15     20.32 o 
  -4   6   8        1.51       -1.85     17.88 o 
  -3   6   8        0.37        7.26     17.02 o 
  -2   6   8        7.16        0.83     17.10 o 
  -1   6   8       22.17       21.84     16.46 o 
   0   6   8       39.70       46.55     22.63 o 
   1   6   8       77.78       52.06     22.70 o 
   2   6   8        7.52       16.97     13.99 o 
   3   6   8        3.04      -16.59     16.59 o 
   4   6   8      132.55       94.54     19.94 o 
   5   6   8        2.10        9.14     17.49 o 
   6   6   8       21.02       34.19     18.93 o 
   7   6   8        1.50        3.79     30.23 o 
 -14   1   9        0.72        0.14     16.52 o 
 -13   1   9        0.23      -10.66     14.50 o 
 -12   1   9        3.24        5.80     12.07 o 
 -11   1   9      100.60       81.39     13.23 o 
 -10   1   9        5.76       16.60     10.63 o 
  -9   1   9      326.52      349.02     16.59 o 
  -8   1   9      202.74      209.71     13.07 o 
  -7   1   9       77.27       98.06     10.02 o 
  -6   1   9        5.44        2.63      4.89 o 
  -5   1   9      122.43      144.14      8.82 o 
  -4   1   9     1762.86     1815.67     29.04 o 
  -3   1   9      367.65      445.60     12.26 o 
  -2   1   9     1957.76     1863.59     23.78 o 
  -1   1   9     2228.03     2427.76     33.09 o 
   0   1   9       62.23       67.80      5.55 o 
   1   1   9       27.54       37.38      6.25 o 
   2   1   9      763.24      749.58     17.60 o 
   3   1   9      179.93      191.09     16.77 o 
   4   1   9     1169.48     1184.55     17.98 o 
   5   1   9      510.00      602.03     13.69 o 
   6   1   9       34.67       42.59      6.92 o 
   7   1   9      998.94     1106.50     22.94 o 
   8   1   9      149.15      155.47      9.95 o 
   9   1   9       74.90       90.47      9.78 o 
  10   1   9       13.51       32.04     10.32 o 
  11   1   9       35.53       44.08     11.91 o 
  12   1   9        2.43      -16.66     16.66 o 
  13   1   9       12.62        7.69     22.83 o 
  14   1   9       10.49       -0.59     18.01 o 
 -14   2   9        3.82      -14.72     14.72 o 
 -13   2   9        0.45        7.13     13.81 o 
 -12   2   9       75.25       97.34     15.99 o 
 -11   2   9      278.79      222.22     17.13 o 
 -10   2   9        3.59       -7.03     10.31 o 
  -9   2   9        0.66       17.35     10.67 o 
  -8   2   9       71.18       56.48     10.79 o 
  -7   2   9      679.05      736.05     20.30 o 
  -6   2   9      665.20      589.68     22.66 o 
  -5   2   9     1294.07     1423.26     20.87 o 
  -4   2   9      629.72      725.66     14.29 o 
  -3   2   9     1687.98     1680.23     22.15 o 
  -2   2   9       21.16       45.53      4.78 o 
  -1   2   9     2849.31     2706.38     26.58 o 
   0   2   9      368.44      367.66     12.51 o 
   1   2   9      204.60      244.32     10.85 o 
   2   2   9     1312.07     1389.11     24.56 o 
   3   2   9     1066.32     1067.19     15.59 o 
   4   2   9      234.18      220.18      8.35 o 
   5   2   9      980.63      955.94     16.78 o 
   6   2   9      908.47      856.57     20.10 o 
   7   2   9        2.76        6.72      6.47 o 
   8   2   9      739.58      636.32     19.58 o 
   9   2   9      133.87      117.30     16.00 o 
  10   2   9      262.24      309.26     21.70 o 
  11   2   9       31.18       36.97     16.89 o 
  12   2   9        3.84       -9.64     15.13 o 
  13   2   9       25.50       12.08     24.49 o 
 -13   3   9       58.26       62.14     20.29 o 
 -12   3   9       12.22        9.01     13.99 o 
 -11   3   9       16.76       17.81     13.48 o 
 -10   3   9       10.85       24.84     12.32 o 
  -9   3   9      873.65      776.07     30.44 o 
  -8   3   9      308.86      350.10     17.20 o 
  -7   3   9      395.27      419.11     17.38 o 
  -6   3   9      401.99      374.68     16.13 o 
  -5   3   9      376.43      401.19     15.59 o 
  -4   3   9      869.36      833.42     16.48 o 
  -3   3   9      357.14      330.73     13.42 o 
  -2   3   9     1314.93     1299.71     24.82 o 
  -1   3   9        9.56        0.48      7.10 o 
   0   3   9     1568.53     1507.28     33.43 o 
   1   3   9       15.86       15.55      9.06 o 
   2   3   9     1389.63     1331.04     32.35 o 
   3   3   9      173.72      157.42     18.60 o 
   4   3   9      576.27      583.74     17.92 o 
   5   3   9      670.41      720.35     49.18 o 
   6   3   9       29.47       51.48      9.66 o 
   7   3   9      226.03      263.66     19.26 o 
   8   3   9       18.45        6.52     12.85 o 
   9   3   9      350.49      315.83     22.08 o 
  10   3   9       65.54       69.60     17.13 o 
  11   3   9     1156.71      968.95     60.40 o 
  12   3   9        1.22      -10.28     17.39 o 
  13   3   9       83.52      121.39     31.79 o 
 -12   4   9       51.17       75.80     28.58 o 
 -11   4   9       42.38       18.08     14.42 o 
 -10   4   9       76.98       60.03     21.70 o 
  -9   4   9       15.69       21.96     23.43 o 
  -8   4   9      244.02      265.53     35.11 o 
  -7   4   9      229.78      265.33     21.97 o 
  -6   4   9      264.41      319.14     36.37 o 
  -5   4   9      991.88      972.52     32.18 o 
  -4   4   9      915.79      917.77     82.46 o 
  -3   4   9      138.30      148.89     12.65 o 
  -2   4   9      240.85      243.16     21.04 o 
  -1   4   9      810.58      821.68     26.32 o 
   0   4   9       37.91       53.28     16.36 o 
   1   4   9     1576.46     1526.39     37.17 o 
   2   4   9      120.55      123.31     16.09 o 
   3   4   9      726.53      739.60     28.17 o 
   4   4   9      648.98      620.31     27.24 o 
   5   4   9      123.57      135.93     16.77 o 
   6   4   9     1005.88      900.03     33.78 o 
   7   4   9       61.61       61.46     17.22 o 
   8   4   9      643.65      634.92     30.22 o 
   9   4   9        0.67        3.53     14.83 o 
  10   4   9      149.75      175.88     21.77 o 
  11   4   9       19.93       10.21     18.48 o 
 -10   5   9       29.09       29.79     20.49 o 
  -9   5   9      119.99       95.87     22.57 o 
  -8   5   9       48.62       32.07     18.77 o 
  -7   5   9      200.81      171.41     21.73 o 
  -6   5   9       67.66       51.01     18.60 o 
  -5   5   9       27.70       31.66     17.05 o 
  -4   5   9      212.53      235.41     21.86 o 
  -3   5   9      110.16       80.90     20.94 o 
  -2   5   9     1879.59     1917.26     47.61 o 
  -1   5   9       69.68       70.95     12.24 o 
   0   5   9     1243.31     1294.96     36.39 o 
   1   5   9       49.31       57.29     11.94 o 
   2   5   9      437.19      448.33     24.59 o 
   3   5   9      209.21      207.93     19.96 o 
   4   5   9      227.29      255.55     46.86 o 
   5   5   9      560.59      513.23     37.30 o 
   6   5   9      126.25      143.06     20.29 o 
   7   5   9      173.55      194.17     33.75 o 
   8   5   9       31.61       35.09     18.98 o 
   9   5   9      222.25      165.72     23.63 o 
  -7   6   9      151.75      186.37     25.48 o 
  -6   6   9       42.87       44.95     20.62 o 
  -5   6   9      189.66      202.88     24.44 o 
  -4   6   9        8.80       12.63     47.72 o 
  -3   6   9      365.60      408.37     28.06 o 
  -2   6   9        5.48       24.27     18.68 o 
  -1   6   9      172.87      182.82     22.72 o 
   0   6   9       24.11        9.68     16.42 o 
   1   6   9      525.41      533.51     28.60 o 
   2   6   9      226.52      239.38     18.81 o 
   3   6   9      216.89      246.35     24.54 o 
   4   6   9      132.37      133.99     21.85 o 
   5   6   9      100.21      138.33     22.13 o 
   6   6   9      214.92      203.37     25.69 o 
 -14   0  10        0.95       -3.25     24.22 o 
 -13   0  10       88.11       88.60     26.28 o 
 -12   0  10        8.37       -6.17     21.11 o 
 -11   0  10     1294.94     1224.96     51.83 o 
 -10   0  10     1435.72     1281.64     50.97 o 
  -9   0  10     2245.98     2303.22     49.28 o 
  -8   0  10     1713.90     1683.18     39.25 o 
  -7   0  10       11.85       19.94      9.70 o 
  -6   0  10     2817.90     3076.55     52.62 o 
  -5   0  10       30.21       14.50      6.35 o 
  -4   0  10     6675.42     6433.24     71.21 o 
  -3   0  10      380.88      343.19     19.55 o 
  -2   0  10     8502.74     4944.99     92.78 o 
  -1   0  10      180.04      132.54      8.43 o 
   0   0  10     3076.08     3224.02     38.30 o 
   1   0  10     1862.69     2019.78     26.80 o 
   2   0  10     5109.02     5436.36     74.50 o 
   3   0  10     2129.25     1993.16     51.60 o 
   4   0  10      617.83      652.32     19.08 o 
   5   0  10     4394.99     4165.45     74.30 o 
   6   0  10       72.65       50.73      9.79 o 
   7   0  10     1864.94     1922.30     39.16 o 
   8   0  10      416.78      499.47     36.54 o 
   9   0  10      492.00      543.52     33.48 o 
  10   0  10      506.76      402.99     79.64 o 
  11   0  10      262.40      317.84     31.13 o 
  12   0  10      587.50      576.81     39.95 o 
  13   0  10      476.72      455.35     39.29 o 
  14   0  10      125.39      188.69     33.72 o 
 -14   1  10      102.77       74.24     20.48 o 
 -13   1  10        0.35       -2.89     16.26 o 
 -12   1  10      255.65      259.91     18.40 o 
 -11   1  10      152.70      167.07     18.99 o 
 -10   1  10      161.60      175.23     14.88 o 
  -9   1  10      322.22      389.55     18.12 o 
  -8   1  10      423.56      372.28     16.51 o 
  -7   1  10     1439.65     1490.77     57.40 o 
  -6   1  10      197.02      226.70      9.43 o 
  -5   1  10      480.82      406.21     13.25 o 
  -4   1  10       46.53       63.87      5.35 o 
  -3   1  10     7648.25     8343.20     62.58 o 
  -2   1  10      762.15      830.64     11.44 o 
  -1   1  10     1416.33     1502.07     15.65 o 
   0   1  10     1064.75     1026.46     13.35 o 
   1   1  10     4799.86     4711.64     46.07 o 
   2   1  10     2583.46     2342.47     26.94 o 
   3   1  10     1549.80     1369.98     22.57 o 
   4   1  10     6897.13     7386.22     69.84 o 
   5   1  10       14.33       13.79      5.80 o 
   6   1  10     1140.20     1050.89     19.05 o 
   7   1  10       92.13       95.64      8.51 o 
   8   1  10      581.92      484.85     17.42 o 
   9   1  10      334.65      327.70     13.83 o 
  10   1  10      240.18      225.03     15.62 o 
  11   1  10      312.16      359.26     18.93 o 
  12   1  10       70.04       60.49     16.74 o 
  13   1  10       53.29       88.56     19.76 o 
  14   1  10        8.73      -23.49     27.08 o 
 -13   2  10        3.39        0.05     14.35 o 
 -12   2  10        6.66        2.09     13.57 o 
 -11   2  10       55.70       41.90     13.34 o 
 -10   2  10       46.96       47.98     23.98 o 
  -9   2  10      270.35      284.98     16.12 o 
  -8   2  10      531.09      486.48     19.29 o 
  -7   2  10      107.16      101.51     16.89 o 
  -6   2  10      687.30      725.89     19.59 o 
  -5   2  10       22.67       27.58      6.08 o 
  -4   2  10      714.89      637.35     13.82 o 
  -3   2  10      445.48      510.38     11.91 o 
  -2   2  10     5424.22     5747.29     55.73 o 
  -1   2  10     5618.02     6082.99     52.20 o 
   0   2  10     8028.41     8304.66     78.51 o 
   1   2  10      504.71      439.08     14.18 o 
   2   2  10     4183.36     4465.10     55.65 o 
   3   2  10     1928.57     1810.76     30.28 o 
   4   2  10       47.23       39.77      7.94 o 
   5   2  10     1437.62     1409.38     27.20 o 
   6   2  10      138.50      120.38     11.02 o 
   7   2  10     1857.11     1967.65     34.95 o 
   8   2  10      488.35      479.46     18.72 o 
   9   2  10     1575.64     1453.74     39.26 o 
  10   2  10        3.86       15.07     13.68 o 
  11   2  10      108.83      125.70     19.43 o 
  12   2  10      203.70      176.64     21.26 o 
  13   2  10        0.50       45.13     26.88 o 
 -13   3  10        1.85       21.62     20.17 o 
 -12   3  10       13.55       11.32     14.91 o 
 -11   3  10       28.91       22.92     14.18 o 
 -10   3  10        1.40       14.66     12.54 o 
  -9   3  10      190.07      188.74     17.88 o 
  -8   3  10      460.34      462.60     35.64 o 
  -7   3  10      389.70      384.40     17.31 o 
  -6   3  10        2.78       -4.66      8.68 o 
  -5   3  10      959.46      984.44     30.12 o 
  -4   3  10       42.42       49.61     12.51 o 
  -3   3  10     2247.23     2398.32     37.24 o 
  -2   3  10      903.31      867.70     21.04 o 
  -1   3  10       19.05       13.07      7.63 o 
   0   3  10      178.16      181.93     21.30 o 
   1   3  10      278.87      273.23     25.19 o 
   2   3  10     1288.84     1213.42     42.05 o 
   3   3  10       51.29       52.85      8.90 o 
   4   3  10     1033.86     1139.96     25.06 o 
   5   3  10      243.01      265.11     23.19 o 
   6   3  10      181.14      141.98     15.64 o 
   7   3  10      156.29      137.18     17.16 o 
   8   3  10      457.56      428.08     24.22 o 
   9   3  10        2.58      -13.25     14.22 o 
  10   3  10       86.13       54.04     19.71 o 
  11   3  10        3.98      -13.83     26.38 o 
  12   3  10        0.36        5.01     24.89 o 
 -11   4  10      132.15      102.98     22.48 o 
 -10   4  10       19.37       22.67     19.26 o 
  -9   4  10       27.90       32.18     18.12 o 
  -8   4  10       34.04       17.11     16.12 o 
  -7   4  10       15.01        4.86     20.44 o 
  -6   4  10       65.11       60.60     15.71 o 
  -5   4  10        9.64        9.75     14.05 o 
  -4   4  10      456.60      411.04     24.14 o 
  -3   4  10     2066.82     2109.86     47.86 o 
  -2   4  10      364.39      401.30     17.08 o 
  -1   4  10      312.07      283.24     14.66 o 
   0   4  10       15.47        9.11     11.06 o 
   1   4  10      303.19      262.80     18.46 o 
   2   4  10        2.66       12.64     12.55 o 
   3   4  10      970.49      968.56     31.05 o 
   4   4  10       18.80       20.42     13.77 o 
   5   4  10      187.55      173.73     17.75 o 
   6   4  10       17.46        3.92     34.45 o 
   7   4  10      237.43      173.48     19.74 o 
   8   4  10       36.91       32.28     16.12 o 
   9   4  10       74.97      113.78     22.47 o 
  10   4  10       65.13       47.87     19.34 o 
  11   4  10        0.11        0.12     18.58 o 
  -9   5  10        0.01        0.14     23.49 o 
  -8   5  10       16.69        1.88     18.56 o 
  -7   5  10        2.84      -14.21     16.39 o 
  -6   5  10        2.77        1.61     16.40 o 
  -5   5  10        8.64       27.35     16.50 o 
  -4   5  10        0.00        3.48     16.61 o 
  -3   5  10        0.57        1.34     16.49 o 
  -2   5  10       12.25       21.24     15.85 o 
  -1   5  10      113.11      118.00     13.95 o 
   0   5  10       21.92        3.00     23.93 o 
   1   5  10        0.32      -13.08     13.08 o 
   2   5  10        0.66       20.58     13.82 o 
   3   5  10      105.55      108.43     17.66 o 
   4   5  10       23.36       14.05     16.07 o 
   5   5  10       37.79       35.97     17.14 o 
   6   5  10       21.88       10.37     18.75 o 
   7   5  10      146.09      154.99     21.16 o 
   8   5  10        3.40       14.23     18.16 o 
   9   5  10       24.84       62.46     20.83 o 
  -6   6  10       25.06       -5.33     22.70 o 
  -5   6  10        7.49       29.27     20.04 o 
  -4   6  10       15.22       -1.90     21.60 o 
  -3   6  10       34.02       28.36     21.44 o 
  -2   6  10       27.80       47.56     26.61 o 
  -1   6  10        0.69        8.86     16.72 o 
   0   6  10        2.62      -16.17     16.17 o 
   1   6  10        4.18       -6.30     16.59 o 
   2   6  10       31.84       44.88     15.17 o 
   3   6  10        1.93        9.35     16.68 o 
   4   6  10        6.72       34.26     18.85 o 
   5   6  10        0.05      -18.00     18.00 o 
   6   6  10       34.36       42.78     21.51 o 
 -14   1  11       34.62       27.71     18.22 o 
 -13   1  11       31.34       46.95     21.77 o 
 -12   1  11        0.64        0.87     13.08 o 
 -11   1  11       21.21       23.28     12.39 o 
 -10   1  11        2.24        0.65     10.77 o 
  -9   1  11       29.38       40.07     10.71 o 
  -8   1  11      451.84      425.16     17.67 o 
  -7   1  11       82.40       85.08     16.71 o 
  -6   1  11       53.65       51.57      6.75 o 
  -5   1  11       27.79       42.18      7.27 o 
  -4   1  11       76.26       72.69      5.66 o 
  -3   1  11      241.47      286.16      7.75 o 
  -2   1  11       72.09       63.11      4.59 o 
  -1   1  11        4.35       -0.11      3.29 o 
   0   1  11      819.21      898.70     12.91 o 
   1   1  11      330.66      335.26     11.81 o 
   2   1  11      629.59      608.33     12.26 o 
   3   1  11      402.21      390.74     10.46 o 
   4   1  11      215.25      233.89     14.19 o 
   5   1  11     1704.13     1736.27     24.62 o 
   6   1  11      104.64      126.25     13.62 o 
   7   1  11      506.87      534.64     15.82 o 
   8   1  11        1.89       -6.81      7.33 o 
   9   1  11       32.09       20.13      7.48 o 
  10   1  11       36.99       31.24     11.00 o 
  11   1  11        4.80       13.24     12.16 o 
  12   1  11        3.21      -19.45     22.30 o 
  13   1  11        0.18        5.57     23.83 o 
 -13   2  11       16.01        6.96     14.02 o 
 -12   2  11       54.98       68.29     15.46 o 
 -11   2  11       49.61       34.93     13.41 o 
 -10   2  11      140.23      135.15     15.53 o 
  -9   2  11      179.55      196.61     15.26 o 
  -8   2  11       25.50       12.14      9.92 o 
  -7   2  11      155.44      144.47     15.32 o 
  -6   2  11        5.22       16.17      8.22 o 
  -5   2  11      492.29      533.33     16.64 o 
  -4   2  11       41.39       55.99      6.81 o 
  -3   2  11      924.95      947.36     16.60 o 
  -2   2  11       15.51       15.63      4.58 o 
  -1   2  11        7.71       23.31      7.79 o 
   0   2  11     6067.59     6128.59     71.27 o 
   1   2  11      831.02      840.64     27.43 o 
   2   2  11     2923.56     2758.46     74.29 o 
   3   2  11       43.10       57.90      8.54 o 
   4   2  11     1878.03     1875.77     32.07 o 
   5   2  11      642.24      683.65     21.78 o 
   6   2  11       29.72       19.70      9.36 o 
   7   2  11      393.86      352.95     27.41 o 
   8   2  11      394.40      376.11     17.47 o 
   9   2  11       11.86       15.62     13.57 o 
  10   2  11       10.67       22.25     19.08 o 
  11   2  11        7.98       11.90     15.74 o 
  12   2  11      104.97      124.73     19.98 o 
  13   2  11      135.68      118.40     30.86 o 
 -12   3  11       18.13       37.62     14.96 o 
 -11   3  11       98.83      125.98     24.42 o 
 -10   3  11       79.06      115.99     15.02 o 
  -9   3  11      314.49      316.61     24.00 o 
  -8   3  11      196.15      214.10     19.85 o 
  -7   3  11       66.37       93.74     16.07 o 
  -6   3  11       43.85       36.95     12.97 o 
  -5   3  11      137.40      156.74     16.73 o 
  -4   3  11      938.73      889.88     29.23 o 
  -3   3  11      386.00      410.98     16.25 o 
  -2   3  11      804.92      827.95     27.00 o 
  -1   3  11      411.81      448.24     16.13 o 
   0   3  11      285.65      284.83     16.51 o 
   1   3  11      861.16      835.55     26.27 o 
   2   3  11       73.13       79.95     17.29 o 
   3   3  11     1305.43     1275.56     27.29 o 
   4   3  11       81.89       60.39      9.89 o 
   5   3  11      448.72      433.00     17.47 o 
   6   3  11       49.06       58.53     10.16 o 
   7   3  11     1150.66     1113.77     60.16 o 
   8   3  11      524.06      487.82     25.15 o 
   9   3  11      464.78      506.09     27.52 o 
  10   3  11       22.52       15.61     17.32 o 
  11   3  11       44.67       36.35     18.27 o 
  12   3  11       19.72        8.80     20.11 o 
 -11   4  11      139.44      113.89     23.98 o 
 -10   4  11       64.44       11.24     19.67 o 
  -9   4  11       35.79       29.04     18.50 o 
  -8   4  11        3.16       15.12     16.39 o 
  -7   4  11      382.64      377.61     24.33 o 
  -6   4  11       13.93       28.73     15.70 o 
  -5   4  11      505.29      538.30     26.98 o 
  -4   4  11      112.41      150.72     37.60 o 
  -3   4  11       95.32      108.52     17.39 o 
  -2   4  11     1384.32     1350.12     29.23 o 
  -1   4  11       59.66       72.23     11.21 o 
   0   4  11      229.27      269.11     22.86 o 
   1   4  11      868.76      859.33     45.63 o 
   2   4  11      719.70      710.60     30.93 o 
   3   4  11        1.83        2.90     12.61 o 
   4   4  11     1819.24     1738.87     43.70 o 
   5   4  11        4.80      -15.30     15.30 o 
   6   4  11      778.24      782.84     31.49 o 
   7   4  11      102.74      135.10     20.94 o 
   8   4  11      314.03      354.73     33.91 o 
   9   4  11      128.71      135.81     20.46 o 
  10   4  11       80.97       54.95     20.09 o 
  11   4  11      199.97      219.80     25.95 o 
  -9   5  11        0.41        7.86     26.32 o 
  -8   5  11      202.34      141.62     22.63 o 
  -7   5  11       49.05       48.79     19.66 o 
  -6   5  11      149.29      151.24     22.87 o 
  -5   5  11       24.04       40.85     18.03 o 
  -4   5  11      229.20      249.00     32.69 o 
  -3   5  11      201.42      165.91     20.36 o 
  -2   5  11     1873.25     1908.48     48.97 o 
  -1   5  11      321.33      306.29     19.96 o 
   0   5  11      148.27      209.13     20.12 o 
   1   5  11      469.63      479.03     24.96 o 
   2   5  11        2.49        7.86     14.72 o 
   3   5  11      964.66      911.57     34.40 o 
   4   5  11       10.50       -7.26     15.37 o 
   5   5  11      162.97      206.98     25.82 o 
   6   5  11        6.83       15.16     16.70 o 
   7   5  11      297.40      303.77     26.08 o 
   8   5  11      119.46       74.62     20.49 o 
   9   5  11       77.33       84.89     23.03 o 
  -6   6  11        9.50        6.37     19.75 o 
  -5   6  11      395.97      369.44     29.79 o 
  -4   6  11       46.59       63.68     22.35 o 
  -3   6  11      262.39      286.35     26.15 o 
  -2   6  11      254.57      254.30     50.90 o 
  -1   6  11       12.95       20.76     18.76 o 
   0   6  11       96.82       86.08     16.25 o 
   1   6  11      138.15      110.65     21.36 o 
   2   6  11      403.79      405.79     69.92 o 
   3   6  11       39.71       69.12     19.47 o 
   4   6  11      270.51      286.78     26.82 o 
   5   6  11       11.96      -10.23     18.56 o 
 -14   0  12      120.24      200.43     32.72 o 
 -13   0  12       90.03       34.05     25.62 o 
 -12   0  12        3.85        7.04     20.97 o 
 -11   0  12       19.65      -19.51     19.51 o 
 -10   0  12      732.21      857.22     44.80 o 
  -9   0  12       48.32       26.91     24.72 o 
  -8   0  12       28.88       23.51     12.55 o 
  -7   0  12       34.66       12.89     16.82 o 
  -6   0  12     2347.08     2339.61     35.47 o 
  -5   0  12      923.05      863.66     19.39 o 
  -4   0  12     8082.54     8089.17     88.26 o 
  -3   0  12      285.65      204.42     15.60 o 
  -2   0  12     1313.93     1141.82     20.35 o 
  -1   0  12     2123.10     2185.87     30.07 o 
   0   0  12       41.97       43.60      5.96 o 
   1   0  12     4416.68     4486.70     44.43 o 
   2   0  12      797.27      717.58     20.49 o 
   3   0  12     2804.18     2567.69     44.04 o 
   4   0  12      796.99      835.60     25.82 o 
   5   0  12      971.33      803.16     23.82 o 
   6   0  12      749.10      863.84     28.80 o 
   7   0  12     2029.02     1986.76     43.37 o 
   8   0  12     2303.40     2336.12    118.73 o 
   9   0  12       18.29        2.55     12.55 o 
  10   0  12     1439.20     1519.32     39.56 o 
  11   0  12      146.82      165.32     26.35 o 
  12   0  12      108.01      121.65     25.29 o 
  13   0  12        9.68      -23.76     23.76 o 
 -13   1  12        2.81       28.00     24.86 o 
 -12   1  12       43.09       27.33     14.25 o 
 -11   1  12      224.85      216.46     23.13 o 
 -10   1  12        0.27        9.98     11.11 o 
  -9   1  12     2197.94     2276.41     40.43 o 
  -8   1  12        0.14        3.90      9.60 o 
  -7   1  12     1115.36     1124.50     31.49 o 
  -6   1  12      234.71      217.67     16.69 o 
  -5   1  12     1042.86     1114.56     25.26 o 
  -4   1  12      901.05      892.15     15.44 o 
  -3   1  12      773.28      792.66     12.27 o 
  -2   1  12     2890.22     2782.38     26.04 o 
  -1   1  12     1306.64     1281.85     15.10 o 
   0   1  12      864.52      790.76     30.48 o 
   1   1  12     1162.01     1277.97     18.54 o 
   2   1  12     6919.32     6805.62     65.15 o 
   3   1  12      241.44      246.73      9.16 o 
   4   1  12     3697.69     3912.09     42.82 o 
   5   1  12      754.82      693.10     15.75 o 
   6   1  12       23.56       14.45      6.70 o 
   7   1  12     1189.89     1246.95     22.81 o 
   8   1  12      522.23      521.06     16.59 o 
   9   1  12      831.21      924.32     27.34 o 
  10   1  12       37.55       16.56     14.59 o 
  11   1  12      391.45      402.92     24.59 o 
  12   1  12       17.73       11.95     24.82 o 
  13   1  12      361.04      415.67     41.02 o 
 -13   2  12        1.03       28.84     23.54 o 
 -12   2  12       53.81       40.57     14.25 o 
 -11   2  12       24.50       16.21     13.12 o 
 -10   2  12      233.19      257.80     19.38 o 
  -9   2  12        3.42       15.72     11.01 o 
  -8   2  12       59.96       55.60     11.22 o 
  -7   2  12       36.70       40.09     11.06 o 
  -6   2  12     1483.25     1448.05     28.59 o 
  -5   2  12      207.29      224.76     12.13 o 
  -4   2  12      300.29      283.58     10.90 o 
  -3   2  12      853.28      962.82     21.81 o 
  -2   2  12      197.74      197.03     11.16 o 
  -1   2  12     4174.23     4264.37     47.46 o 
   0   2  12     3111.19     3129.88     37.61 o 
   1   2  12      413.71      354.57     14.58 o 
   2   2  12       67.63       73.47      9.09 o 
   3   2  12      804.77      717.13     19.91 o 
   4   2  12      559.92      554.61     18.51 o 
   5   2  12     1118.46     1034.67     24.68 o 
   6   2  12      684.43      737.96     21.97 o 
   7   2  12     2707.19     2615.32     43.32 o 
   8   2  12      291.50      293.94     53.36 o 
   9   2  12       69.77       54.53     15.69 o 
  10   2  12      171.96      182.19     32.72 o 
  11   2  12       17.25      -13.49     31.13 o 
  12   2  12      117.11      120.93     21.15 o 
  13   2  12        4.63       10.85     18.42 o 
 -12   3  12        0.41       -4.33     19.02 o 
 -11   3  12       85.71      113.50     20.93 o 
 -10   3  12        6.97       23.03     17.99 o 
  -9   3  12       64.36       66.82     17.93 o 
  -8   3  12       23.20       14.28     13.79 o 
  -7   3  12      276.66      237.47     19.75 o 
  -6   3  12      121.36      133.23     16.36 o 
  -5   3  12      847.73      831.37     29.69 o 
  -4   3  12      436.22      444.58     25.35 o 
  -3   3  12      129.86      136.35     12.32 o 
  -2   3  12     2167.32     2099.37     35.63 o 
  -1   3  12       45.85       35.55      9.00 o 
   0   3  12     1148.12     1202.16     31.40 o 
   1   3  12        1.03       -8.27      8.30 o 
   2   3  12     1349.98     1359.07     28.57 o 
   3   3  12      111.84      125.78     11.99 o 
   4   3  12      963.41     1050.09     26.24 o 
   5   3  12      167.92      159.91     13.38 o 
   6   3  12      177.95      157.85     22.13 o 
   7   3  12      614.94      584.98     27.85 o 
   8   3  12        7.50      -13.63     13.63 o 
   9   3  12       41.94       31.84     20.57 o 
  10   3  12       17.28       16.32     16.99 o 
  11   3  12      110.36      149.32     22.63 o 
  12   3  12       24.42       25.57     19.70 o 
 -11   4  12       41.46       11.71     21.39 o 
 -10   4  12        1.46       -5.37     20.43 o 
  -9   4  12       15.68        2.07     22.13 o 
  -8   4  12        2.42       -9.52     26.08 o 
  -7   4  12       11.19       -5.52     15.70 o 
  -6   4  12      119.89      105.87     18.05 o 
  -5   4  12       22.42       29.01     16.56 o 
  -4   4  12       13.46       21.58     14.17 o 
  -3   4  12       16.76       19.67     14.24 o 
  -2   4  12        2.02       18.93     10.70 o 
  -1   4  12      207.00      210.97     17.97 o 
   0   4  12       40.83       51.17     13.73 o 
   1   4  12      299.67      276.72     20.11 o 
   2   4  12        0.81      -10.11     13.51 o 
   3   4  12      520.20      496.83     38.56 o 
   4   4  12        2.58       27.09     14.67 o 
   5   4  12        6.09       23.34     15.10 o 
   6   4  12        4.54      -14.57     14.57 o 
   7   4  12        1.78       -9.96     18.55 o 
   8   4  12       89.72       86.68     19.92 o 
   9   4  12        4.34       12.72     26.35 o 
  10   4  12       95.93       73.47     20.86 o 
  -9   5  12       14.70       14.37     20.34 o 
  -8   5  12        0.19      -11.39     31.09 o 
  -7   5  12        2.14      -17.73     17.73 o 
  -6   5  12        4.46       26.36     18.38 o 
  -5   5  12        0.26       10.27     17.75 o 
  -4   5  12       52.68       55.37     36.17 o 
  -3   5  12       24.91       44.80     18.36 o 
  -2   5  12        0.25       -3.51     15.60 o 
  -1   5  12       10.33       13.70     12.23 o 
   0   5  12       59.09       63.70     26.98 o 
   1   5  12       19.43        6.51     19.74 o 
   2   5  12       18.34        7.24     22.07 o 
   3   5  12       25.23       23.29     16.75 o 
   4   5  12       11.88      -14.55     14.55 o 
   5   5  12      150.69      157.08     22.17 o 
   6   5  12        3.98        2.44     17.88 o 
   7   5  12       46.59       44.13     27.51 o 
   8   5  12        8.07       18.08     18.90 o 
  -5   6  12        0.02       15.15     20.42 o 
  -4   6  12       11.96       -7.55     19.91 o 
  -3   6  12       18.10       30.77     31.86 o 
  -2   6  12        2.41        6.69     19.14 o 
  -1   6  12       60.61       43.55     20.11 o 
   0   6  12        4.68        1.32     14.82 o 
   1   6  12       12.04        7.39     18.35 o 
   2   6  12        0.26        6.16     18.92 o 
   3   6  12       12.26       46.02     20.28 o 
   4   6  12       11.12        2.07     18.56 o 
   5   6  12       22.59       29.41     20.11 o 
 -13   1  13        9.29       14.57     19.51 o 
 -12   1  13        9.81        1.53     13.37 o 
 -11   1  13      103.82      124.19     15.33 o 
 -10   1  13       21.89       22.56     11.76 o 
  -9   1  13      631.21      623.93     22.66 o 
  -8   1  13       27.70       15.25     10.28 o 
  -7   1  13       20.50       12.48      9.39 o 
  -6   1  13      333.82      347.50     14.44 o 
  -5   1  13      106.73      122.88      6.99 o 
  -4   1  13       14.86       13.44      4.86 o 
  -3   1  13      241.34      278.45      8.11 o 
  -2   1  13       94.90      112.14      5.99 o 
  -1   1  13     1664.62     1694.24     18.63 o 
   0   1  13       35.01       27.52      5.83 o 
   1   1  13      864.41      824.55     18.46 o 
   2   1  13      518.76      565.93     17.56 o 
   3   1  13        8.42       22.60      5.87 o 
   4   1  13        3.42       -5.46      7.04 o 
   5   1  13       95.82      101.97     11.13 o 
   6   1  13        4.69        6.99      9.10 o 
   7   1  13      208.67      185.73     13.79 o 
   8   1  13      120.97      122.97     28.78 o 
   9   1  13       11.26        0.34     11.27 o 
  10   1  13       51.97       64.53     16.90 o 
  11   1  13        0.92      -12.22     14.96 o 
  12   1  13        6.81       30.94     17.91 o 
  13   1  13       26.23       18.92     27.48 o 
 -13   2  13        1.61       13.33     15.17 o 
 -12   2  13        9.87       -7.23     13.88 o 
 -11   2  13        3.79       -4.70     12.38 o 
 -10   2  13        7.15        3.45     11.91 o 
  -9   2  13      127.25      122.40     14.18 o 
  -8   2  13       65.66       81.25     15.79 o 
  -7   2  13      207.92      236.58     14.45 o 
  -6   2  13      418.65      377.78     16.04 o 
  -5   2  13      129.60      153.86     14.62 o 
  -4   2  13      403.27      387.80     15.72 o 
  -3   2  13       26.41       14.74      8.30 o 
  -2   2  13     1713.04     1709.81     44.72 o 
  -1   2  13        1.86       11.17      6.65 o 
   0   2  13     2411.62     2366.37     31.89 o 
   1   2  13      372.31      398.57     15.47 o 
   2   2  13      572.00      508.23     17.34 o 
   3   2  13       97.77      109.07     10.94 o 
   4   2  13      281.41      303.18     25.31 o 
   5   2  13      143.93      169.85     12.96 o 
   6   2  13      553.63      536.10     20.62 o 
   7   2  13       14.81       14.76     10.95 o 
   8   2  13      135.11      122.89     15.54 o 
   9   2  13      297.66      358.90     23.39 o 
  10   2  13        1.02      -13.24     18.38 o 
  11   2  13      134.32      175.14     27.61 o 
  12   2  13        9.09      -19.01     19.01 o 
 -12   3  13       43.44       40.86     42.28 o 
 -11   3  13        7.64       11.31     18.26 o 
 -10   3  13       30.50       46.21     17.60 o 
  -9   3  13       92.27       92.01     19.33 o 
  -8   3  13       21.06       24.66     15.40 o 
  -7   3  13        2.96       11.77     14.52 o 
  -6   3  13      306.07      327.63     21.54 o 
  -5   3  13      686.69      667.03     27.21 o 
  -4   3  13      106.69      101.04     15.44 o 
  -3   3  13     1920.09     2044.34     36.19 o 
  -2   3  13     1070.73     1112.72     45.66 o 
  -1   3  13      225.22      211.64     13.39 o 
   0   3  13        1.05       19.64     11.95 o 
   1   3  13      341.22      349.49     15.94 o 
   2   3  13      810.90      760.80     24.30 o 
   3   3  13      796.77      833.21     34.43 o 
   4   3  13      268.44      270.41     15.93 o 
   5   3  13      420.64      417.69     18.73 o 
   6   3  13      277.18      276.69     16.20 o 
   7   3  13       34.41       23.73     11.89 o 
   8   3  13      599.53      620.83     29.42 o 
   9   3  13       23.62       17.89     16.54 o 
  10   3  13      155.13      173.06     28.01 o 
  11   3  13        3.49       17.14     23.49 o 
 -10   4  13        0.50       18.36     21.44 o 
  -9   4  13      120.65      179.89     24.33 o 
  -8   4  13       56.53       80.56     22.30 o 
  -7   4  13      205.77      224.62     22.79 o 
  -6   4  13      102.02       83.32     18.28 o 
  -5   4  13       16.74        8.90     16.39 o 
  -4   4  13      338.61      339.13     23.10 o 
  -3   4  13       29.99       43.26     19.48 o 
  -2   4  13      383.83      430.34     24.11 o 
  -1   4  13        2.56       -3.33      9.87 o 
   0   4  13     1216.32     1206.35     34.94 o 
   1   4  13       64.89       39.22     14.44 o 
   2   4  13      832.27      818.31     31.25 o 
   3   4  13       15.06       16.58     18.85 o 
   4   4  13      136.83      147.13     18.90 o 
   5   4  13      454.87      410.87     24.99 o 
   6   4  13      292.07      317.06     24.14 o 
   7   4  13      477.62      577.64     31.07 o 
   8   4  13       33.67       46.73     19.19 o 
   9   4  13       93.75      123.41     22.78 o 
  10   4  13       29.43       52.09     21.21 o 
  -8   5  13      103.31       97.24     23.19 o 
  -7   5  13       78.41       65.57     45.46 o 
  -6   5  13      236.91      254.31     25.36 o 
  -5   5  13      204.78      217.63     56.68 o 
  -4   5  13      122.85      134.03     24.72 o 
  -3   5  13      303.78      291.10     24.47 o 
  -2   5  13       18.43       19.49     20.14 o 
  -1   5  13      215.01      233.41     22.59 o 
   0   5  13       24.16       44.88     13.14 o 
   1   5  13      602.59      639.97     29.89 o 
   2   5  13       90.68       81.91     18.92 o 
   3   5  13      536.66      484.25     27.51 o 
   4   5  13      137.53      148.56     27.84 o 
   5   5  13       71.16       72.67     37.60 o 
   6   5  13      341.56      303.85     25.62 o 
   7   5  13        4.92       18.50     18.98 o 
   8   5  13      301.60      252.63     26.38 o 
  -4   6  13       73.41      100.53     23.98 o 
  -3   6  13       45.89       51.06     21.62 o 
  -2   6  13       99.10      105.37     22.76 o 
  -1   6  13        1.50       12.78     18.95 o 
   0   6  13      820.38      786.49     36.86 o 
   1   6  13       41.00       75.12     20.33 o 
   2   6  13      131.96      156.38     22.30 o 
   3   6  13       44.93       43.87     16.75 o 
   4   6  13      146.54      130.63     23.31 o 
 -13   0  14        2.25       30.60     24.89 o 
 -12   0  14       43.46       55.55     26.15 o 
 -11   0  14        1.88      -12.68     21.11 o 
 -10   0  14       13.03       14.48     15.19 o 
  -9   0  14      245.00      238.60     20.13 o 
  -8   0  14      104.82      102.01     16.00 o 
  -7   0  14       13.71        1.71     17.29 o 
  -6   0  14     2187.96     2195.81     53.89 o 
  -5   0  14      528.51      502.97     28.71 o 
  -4   0  14        1.37        3.60      7.78 o 
  -3   0  14      711.65      642.79     73.55 o 
  -2   0  14      438.01      393.72     19.94 o 
  -1   0  14     4990.59     5096.13     72.12 o 
   0   0  14     3771.52     3859.91     47.32 o 
   1   0  14     1102.12     1079.22     20.07 o 
   2   0  14     1450.35     1310.45     22.50 o 
   3   0  14      504.41      408.56     34.28 o 
   4   0  14     3382.82     3441.42     61.13 o 
   5   0  14      358.09      340.17     40.48 o 
   6   0  14     1871.56     1957.17     41.26 o 
   7   0  14       73.91       93.90     33.48 o 
   8   0  14      530.83      534.77     25.08 o 
   9   0  14        5.91       19.44     13.90 o 
  10   0  14      480.47      476.08     25.22 o 
  11   0  14       61.10       99.93     19.21 o 
 -13   1  14       27.06       54.45     16.14 o 
 -12   1  14       30.64       58.86     15.58 o 
 -11   1  14      359.44      334.30     21.63 o 
 -10   1  14       36.49       30.12     12.60 o 
  -9   1  14      534.40      514.78     24.76 o 
  -8   1  14       53.20       75.48     11.84 o 
  -7   1  14      323.91      356.67     20.03 o 
  -6   1  14     1200.18     1103.62     40.22 o 
  -5   1  14        4.96        0.72      3.41 o 
  -4   1  14     1590.89     1540.92     19.42 o 
  -3   1  14      278.80      332.66      9.43 o 
  -2   1  14     1342.07     1207.29     15.86 o 
  -1   1  14      356.25      310.28      9.35 o 
   0   1  14     4396.17     4673.30     83.45 o 
   1   1  14     1800.02     1840.22     23.55 o 
   2   1  14     1710.51     1734.73     32.02 o 
   3   1  14     1037.62     1022.33     23.50 o 
   4   1  14      790.13      733.86     21.11 o 
   5   1  14     1326.76     1229.17     27.29 o 
   6   1  14      174.22      146.51     13.40 o 
   7   1  14     2096.29     2138.39     45.15 o 
   8   1  14      239.66      261.64     21.65 o 
   9   1  14      913.14      996.70     28.45 o 
  10   1  14       44.05       61.94     16.73 o 
  11   1  14      119.73      111.39     19.66 o 
  12   1  14      238.98      245.32     24.15 o 
 -12   2  14       56.13       33.34     14.85 o 
 -11   2  14        7.00       16.21     17.48 o 
 -10   2  14       40.06       44.55     13.21 o 
  -9   2  14      295.40      298.33     22.74 o 
  -8   2  14        3.02       21.88     13.89 o 
  -7   2  14      321.10      280.04     20.48 o 
  -6   2  14      116.68       96.99     15.10 o 
  -5   2  14     1058.55      972.61     30.56 o 
  -4   2  14       24.90       20.05      8.89 o 
  -3   2  14     1534.23     1651.49     26.73 o 
  -2   2  14        1.41       -0.68      7.14 o 
  -1   2  14      213.67      217.41     11.27 o 
   0   2  14      535.83      550.80     15.56 o 
   1   2  14      950.99      973.94     24.05 o 
   2   2  14      207.88      206.52     13.06 o 
   3   2  14      244.33      191.91     13.65 o 
   4   2  14     1010.05     1052.62     26.93 o 
   5   2  14      203.77      199.93     18.45 o 
   6   2  14     1966.50     1968.47     37.69 o 
   7   2  14      165.44      154.07     14.70 o 
   8   2  14       18.01       -1.13     11.76 o 
   9   2  14       13.92        7.85     15.57 o 
  10   2  14       95.72       76.64     18.30 o 
  11   2  14      153.30      151.95     21.77 o 
  12   2  14       64.17       49.14     20.37 o 
 -11   3  14       49.58       18.31     18.14 o 
 -10   3  14        0.26       15.55     17.68 o 
  -9   3  14       40.78       23.48     16.98 o 
  -8   3  14      198.12      157.55     19.92 o 
  -7   3  14      122.87      117.45     17.57 o 
  -6   3  14       26.70       25.90     26.81 o 
  -5   3  14       25.18       15.15     14.04 o 
  -4   3  14      835.91      831.06     30.49 o 
  -3   3  14       18.30       11.87     10.02 o 
  -2   3  14     1399.86     1259.80     28.10 o 
  -1   3  14      837.41      804.92     22.87 o 
   0   3  14     1249.93     1258.27     24.41 o 
   1   3  14     3043.67     2939.76     39.74 o 
   2   3  14      420.76      482.25     19.71 o 
   3   3  14      401.15      408.86     18.45 o 
   4   3  14       88.40       89.36     12.32 o 
   5   3  14      554.96      473.76     19.94 o 
   6   3  14      108.66      118.94     14.57 o 
   7   3  14       68.45       60.62     13.85 o 
   8   3  14       39.38       32.36     16.21 o 
   9   3  14      322.16      293.34     41.12 o 
  10   3  14       56.22       28.49     18.88 o 
  11   3  14       15.27       17.68     21.04 o 
 -10   4  14        9.17      -12.37     20.67 o 
  -9   4  14       18.48       16.29     18.94 o 
  -8   4  14       11.89        2.84     18.66 o 
  -7   4  14      116.87      107.90     19.92 o 
  -6   4  14       14.60       31.42     16.45 o 
  -5   4  14        2.31        3.76     14.47 o 
  -4   4  14       93.78       60.57     17.11 o 
  -3   4  14      220.07      208.39     20.03 o 
  -2   4  14       62.19       53.88     12.07 o 
  -1   4  14       31.25       22.36     11.49 o 
   0   4  14        4.88        8.56     10.43 o 
   1   4  14       26.46       24.44     13.40 o 
   2   4  14       20.81       16.90     15.32 o 
   3   4  14        4.91       -4.54     14.00 o 
   4   4  14       49.36       63.27     16.52 o 
   5   4  14       11.78        9.09     15.61 o 
   6   4  14      148.53      158.97     37.10 o 
   7   4  14       90.86       69.87     29.63 o 
   8   4  14       24.48        6.76     27.91 o 
   9   4  14      116.73      111.71     22.29 o 
  -8   5  14        4.17        4.29     21.57 o 
  -7   5  14        1.14       23.62     20.49 o 
  -6   5  14       13.13        8.09     18.96 o 
  -5   5  14       38.01       58.09     20.59 o 
  -4   5  14        0.11      -16.73     16.73 o 
  -3   5  14       11.92       -9.85     16.51 o 
  -2   5  14        3.63       -6.82     15.84 o 
  -1   5  14        2.64       19.53     12.93 o 
   0   5  14        0.28       -9.17     12.36 o 
   1   5  14      130.66      109.54     19.83 o 
   2   5  14       21.22       11.19     13.33 o 
   3   5  14        9.72       -4.42     16.72 o 
   4   5  14       84.72       72.91     20.11 o 
   5   5  14      136.23       84.45     20.74 o 
   6   5  14        2.14      -17.35     17.35 o 
   7   5  14        5.16        7.66     21.25 o 
  -3   6  14        1.58       -8.28     20.03 o 
  -2   6  14        1.11       -4.84     21.30 o 
  -1   6  14        0.66       -7.98     34.91 o 
   0   6  14        2.68       20.07     18.66 o 
   1   6  14       31.26       24.10     20.59 o 
   2   6  14        2.09      -16.59     19.51 o 
   3   6  14       31.19       15.34     28.06 o 
 -12   1  15       17.72       48.90     14.79 o 
 -11   1  15      245.68      259.43     18.99 o 
 -10   1  15      212.30      179.76     16.59 o 
  -9   1  15       14.41       22.84     11.74 o 
  -8   1  15      113.22      125.32     13.29 o 
  -7   1  15      141.07      123.12     19.60 o 
  -6   1  15        0.01       -3.03      9.16 o 
  -5   1  15      368.56      386.39     11.13 o 
  -4   1  15        9.70        5.55      5.53 o 
  -3   1  15       28.32       19.98      5.47 o 
  -2   1  15      151.02      156.31      9.72 o 
  -1   1  15      479.26      508.12     17.10 o 
   0   1  15        1.12        8.33      6.33 o 
   1   1  15       37.69       42.75      7.24 o 
   2   1  15       31.79       25.49      9.00 o 
   3   1  15       60.99       77.02     10.68 o 
   4   1  15       54.51       51.08     10.27 o 
   5   1  15       15.24       20.19     10.12 o 
   6   1  15      115.44      136.62     19.05 o 
   7   1  15        5.03       -4.52     10.55 o 
   8   1  15       95.37      106.07     14.30 o 
   9   1  15      266.39      239.03     17.48 o 
  10   1  15        4.59       15.12     16.27 o 
  11   1  15        0.75       -3.79     19.08 o 
  12   1  15       10.99      -17.13     17.13 o 
 -12   2  15       41.33       28.71     19.18 o 
 -11   2  15        3.71       -9.34     35.94 o 
 -10   2  15       31.76       58.39     23.13 o 
  -9   2  15       44.54       30.23     16.04 o 
  -8   2  15       20.48       37.01     15.62 o 
  -7   2  15       95.49       83.85     15.96 o 
  -6   2  15      303.27      298.37     19.74 o 
  -5   2  15        1.92      -11.45     11.45 o 
  -4   2  15      334.19      338.41     19.35 o 
  -3   2  15       34.49       23.67      8.31 o 
  -2   2  15      640.07      567.79     16.50 o 
  -1   2  15        8.05       -0.46      7.26 o 
   0   2  15       23.76       21.04     13.08 o 
   1   2  15      251.12      250.04     14.04 o 
   2   2  15      573.46      595.27     20.69 o 
   3   2  15      471.34      506.51     19.84 o 
   4   2  15      119.51      118.80     13.55 o 
   5   2  15      277.75      236.64     16.26 o 
   6   2  15       48.56       49.55     13.03 o 
   7   2  15     1218.64     1186.92     30.45 o 
   8   2  15      134.63      106.17     16.40 o 
   9   2  15       30.38       66.40     17.86 o 
  10   2  15       34.78       43.88     18.11 o 
  11   2  15       33.12       49.16     20.11 o 
 -11   3  15       16.68       23.60     18.79 o 
 -10   3  15       27.78       -3.51     18.11 o 
  -9   3  15       22.25       32.92     18.05 o 
  -8   3  15        1.97       35.53     16.54 o 
  -7   3  15      324.46      340.71     24.26 o 
  -6   3  15       11.75       43.02     15.36 o 
  -5   3  15      635.84      712.02     40.12 o 
  -4   3  15      168.54      201.66     18.77 o 
  -3   3  15       40.15       38.14     11.30 o 
  -2   3  15       12.78       17.60     10.44 o 
  -1   3  15      142.87      165.44     13.61 o 
   0   3  15      972.96      936.40     28.01 o 
   1   3  15        9.96       -1.23     10.51 o 
   2   3  15     1397.29     1337.05     33.29 o 
   3   3  15      261.01      260.21     16.20 o 
   4   3  15     1097.12     1121.29     35.97 o 
   5   3  15        2.79        6.98     11.56 o 
   6   3  15      435.53      464.91     21.61 o 
   7   3  15       82.83       56.41     19.87 o 
   8   3  15       66.96       92.70     18.56 o 
   9   3  15       25.00       49.74     19.39 o 
  10   3  15      288.22      277.64     25.11 o 
  11   3  15       37.14       49.98     20.84 o 
  -9   4  15       23.87       12.88     18.91 o 
  -8   4  15      164.13      138.37     23.13 o 
  -7   4  15       33.27       44.72     19.15 o 
  -6   4  15       78.23      101.64     19.12 o 
  -5   4  15       24.15        6.05     15.44 o 
  -4   4  15      179.49      198.18     21.33 o 
  -3   4  15      201.50      258.37     37.63 o 
  -2   4  15      311.11      313.94     18.16 o 
  -1   4  15      149.06      122.07     14.29 o 
   0   4  15      558.28      585.89     22.28 o 
   1   4  15      595.42      530.70     25.93 o 
   2   4  15        2.68      -11.10     14.10 o 
   3   4  15      219.30      221.83     21.61 o 
   4   4  15        9.56       11.67     23.99 o 
   5   4  15      763.79      715.48     33.00 o 
   6   4  15        0.12      -10.14     12.87 o 
   7   4  15      161.71      197.07     22.96 o 
   8   4  15        2.14      -18.64     28.24 o 
   9   4  15      269.81      254.23     28.60 o 
  -7   5  15       23.06       12.20     20.61 o 
  -6   5  15        0.44       -9.06     24.62 o 
  -5   5  15       92.67       95.85     21.33 o 
  -4   5  15       15.23       -4.36     18.84 o 
  -3   5  15      292.77      330.62     26.19 o 
  -2   5  15       72.40       60.67     18.74 o 
  -1   5  15      202.32      268.63     19.09 o 
   0   5  15      279.89      267.21     19.20 o 
   1   5  15      110.63       81.45     18.23 o 
   2   5  15      138.76      189.54     21.40 o 
   3   5  15       55.56       52.84     21.11 o 
   4   5  15      397.22      390.25     37.50 o 
   5   5  15        7.51        0.42     18.25 o 
   6   5  15      485.15      507.63     32.72 o 
   7   5  15       51.09       22.56     20.99 o 
  -1   6  15       43.05       33.68     20.19 o 
   0   6  15      350.31      340.48     28.55 o 
 -12   0  16       48.24       36.90     26.22 o 
 -11   0  16        1.45       14.27     22.96 o 
 -10   0  16        9.18        6.29     19.01 o 
  -9   0  16      330.30      309.33     30.50 o 
  -8   0  16       59.28       56.44     15.02 o 
  -7   0  16     2221.57     2294.19     38.63 o 
  -6   0  16      584.89      527.41     21.80 o 
  -5   0  16       21.99        5.09      8.94 o 
  -4   0  16      899.35      795.16     35.57 o 
  -3   0  16      879.83      903.34     22.02 o 
  -2   0  16     1038.72     1017.08     21.63 o 
  -1   0  16      290.79      317.68     13.10 o 
   0   0  16     1051.86      987.11     44.77 o 
   1   0  16      180.99      201.42     13.71 o 
   2   0  16     2203.45     2136.88     56.48 o 
   3   0  16      223.73      256.61     15.75 o 
   4   0  16     2969.61     2839.42     51.98 o 
   5   0  16      534.15      556.64     24.21 o 
   6   0  16      816.88      927.04     48.91 o 
   7   0  16      876.92      973.43     49.11 o 
   8   0  16       30.24       17.45     21.64 o 
   9   0  16      286.68      250.94     33.58 o 
  10   0  16       55.33       26.61     26.08 o 
  11   0  16      470.62      582.52     45.60 o 
 -12   1  16       88.61       94.94     16.75 o 
 -11   1  16       15.96        9.40     13.98 o 
 -10   1  16        5.01        0.49     14.01 o 
  -9   1  16        9.48       -0.42     11.20 o 
  -8   1  16      197.49      240.93     15.81 o 
  -7   1  16       81.43       83.05     14.70 o 
  -6   1  16      272.20      247.50     14.01 o 
  -5   1  16       84.08       96.66      9.06 o 
  -4   1  16     1923.59     1860.60     25.45 o 
  -3   1  16      674.91      659.73     17.05 o 
  -2   1  16      906.76      984.35     20.04 o 
  -1   1  16     1146.85     1069.75     24.42 o 
   0   1  16      526.39      535.46     15.32 o 
   1   1  16      892.68      889.04     18.91 o 
   2   1  16       19.48        8.93      7.28 o 
   3   1  16     1360.08     1312.08     28.44 o 
   4   1  16      263.69      261.09     15.18 o 
   5   1  16      984.87      888.82     25.20 o 
   6   1  16      327.56      363.68     17.69 o 
   7   1  16      371.66      387.37     19.05 o 
   8   1  16      708.75      698.03     42.70 o 
   9   1  16      486.86      453.72     21.77 o 
  10   1  16      248.20      301.89     24.26 o 
  11   1  16        1.10       10.23     18.29 o 
  12   1  16      179.97      161.31     24.03 o 
 -11   2  16        9.36       15.15     18.85 o 
 -10   2  16       45.19       35.97     17.76 o 
  -9   2  16      624.44      608.28     48.98 o 
  -8   2  16       52.05       27.98     16.65 o 
  -7   2  16      663.78      708.04     30.76 o 
  -6   2  16       50.18       38.55     13.82 o 
  -5   2  16      269.27      304.50     19.75 o 
  -4   2  16      304.04      330.75     16.16 o 
  -3   2  16      748.14      779.94     19.58 o 
  -2   2  16      669.74      658.20     18.43 o 
  -1   2  16       51.96       44.93      8.93 o 
   0   2  16     1412.15     1431.22     25.65 o 
   1   2  16        7.36       -5.96      7.47 o 
   2   2  16      751.45      710.96     27.70 o 
   3   2  16       69.89       84.95     18.04 o 
   4   2  16      940.96      969.86     42.18 o 
   5   2  16       15.36        8.87     11.17 o 
   6   2  16       52.81       59.72     13.08 o 
   7   2  16      262.36      273.77     24.17 o 
   8   2  16        8.76       15.24     12.98 o 
   9   2  16      186.02      188.03     21.20 o 
  10   2  16        0.29        6.46     20.08 o 
  11   2  16      140.22      123.50     25.72 o 
 -10   3  16       36.99       44.37     19.38 o 
  -9   3  16       48.04        9.69     26.78 o 
  -8   3  16       21.06       14.59     16.47 o 
  -7   3  16       30.49       24.82     16.68 o 
  -6   3  16       54.75       62.85     23.03 o 
  -5   3  16       37.47       30.60     23.93 o 
  -4   3  16      889.76      831.97     31.63 o 
  -3   3  16      156.28      156.92     14.56 o 
  -2   3  16       17.50       -1.59     10.44 o 
  -1   3  16      792.73      771.21     24.13 o 
   0   3  16      245.80      223.57     13.61 o 
   1   3  16      512.43      477.19     28.16 o 
   2   3  16      136.61      132.52     14.62 o 
   3   3  16      201.27      199.95     16.31 o 
   4   3  16       64.93       38.53     12.71 o 
   5   3  16      314.59      307.73     18.97 o 
   6   3  16      113.91      125.19     15.99 o 
   7   3  16       95.17       96.30     15.72 o 
   8   3  16       86.40       92.51     20.01 o 
   9   3  16       84.63      114.11     21.19 o 
  10   3  16      127.25      120.94     22.77 o 
  -9   4  16        2.71        5.78     31.46 o 
  -8   4  16        5.49       -9.21     18.26 o 
  -7   4  16        2.18       -4.63     18.55 o 
  -6   4  16        3.48       -5.01     16.32 o 
  -5   4  16       70.26       53.13     20.28 o 
  -4   4  16        6.72       -5.32     15.63 o 
  -3   4  16        0.46       13.04     15.26 o 
  -2   4  16      354.74      372.96     24.60 o 
  -1   4  16        1.49        5.11     11.97 o 
   0   4  16      192.59      190.26     16.15 o 
   1   4  16       27.16        1.63     16.06 o 
   2   4  16       59.73       29.83     13.56 o 
   3   4  16      216.30      208.22     22.27 o 
   4   4  16       72.65       78.60     22.70 o 
   5   4  16       47.34       48.64     15.27 o 
   6   4  16       36.52       19.77     13.85 o 
   7   4  16      150.06      147.69     22.60 o 
   8   4  16       19.28       24.70     19.87 o 
  -6   5  16       15.92       33.73     21.14 o 
  -5   5  16        1.64       -3.26     19.06 o 
  -4   5  16       13.52       17.60     18.87 o 
  -3   5  16       10.86       38.94     18.89 o 
  -2   5  16        7.60       25.94     17.80 o 
  -1   5  16       24.22       22.30     18.38 o 
   0   5  16       16.50       13.93     13.88 o 
   1   5  16        5.26       -0.31     13.35 o 
   2   5  16       81.89      118.43     27.68 o 
   3   5  16      104.42       35.08     19.44 o 
   4   5  16        0.78        9.12     19.71 o 
   5   5  16        1.70       -9.27     18.60 o 
   6   5  16       13.31       11.78     27.21 o 
 -12   1  17       56.85       51.82     16.52 o 
 -11   1  17       30.95       35.36     14.59 o 
 -10   1  17       30.25        1.96     12.92 o 
  -9   1  17       63.41       63.08     18.30 o 
  -8   1  17       11.21       10.23     15.26 o 
  -7   1  17      177.75      173.25     18.23 o 
  -6   1  17      195.78      177.02     17.90 o 
  -5   1  17      106.21      105.45     11.25 o 
  -4   1  17      247.70      275.79     12.64 o 
  -3   1  17      171.19      176.65     11.18 o 
  -2   1  17      154.65      153.62     10.45 o 
  -1   1  17       48.24       33.97      7.12 o 
   0   1  17        2.79        5.02      7.42 o 
   1   1  17       22.75       18.28      7.76 o 
   2   1  17      210.28      203.58     11.42 o 
   3   1  17       42.03       34.74     11.13 o 
   4   1  17       88.12       89.32     12.15 o 
   5   1  17       11.35       10.24     13.86 o 
   6   1  17       62.53       95.66     13.49 o 
   7   1  17       19.12       19.31     12.08 o 
   8   1  17        0.29       -0.59     12.88 o 
   9   1  17       26.21       11.07     14.01 o 
  10   1  17       71.73       56.25     15.19 o 
  11   1  17       57.85      115.28     31.39 o 
 -11   2  17        5.60       17.19     19.41 o 
 -10   2  17        1.96       -6.09     17.42 o 
  -9   2  17       75.76       85.35     20.11 o 
  -8   2  17       17.45       30.30     19.71 o 
  -7   2  17       67.17       66.45     17.34 o 
  -6   2  17        2.24       18.70     13.77 o 
  -5   2  17       24.54       34.76     14.21 o 
  -4   2  17      250.48      256.51     17.17 o 
  -3   2  17      393.58      436.19     16.29 o 
  -2   2  17       58.78       44.70      9.75 o 
  -1   2  17      559.21      662.14     22.08 o 
   0   2  17      312.30      340.86     14.36 o 
   1   2  17      398.88      422.01     15.57 o 
   2   2  17       84.72       87.32     12.64 o 
   3   2  17      260.20      233.89     17.36 o 
   4   2  17       58.82       51.18     12.64 o 
   5   2  17      201.14      190.37     16.03 o 
   6   2  17       95.44       65.87     15.02 o 
   7   2  17       35.61       16.61     13.35 o 
   8   2  17       11.24        4.34     13.71 o 
   9   2  17       37.17       39.42     15.63 o 
  10   2  17       99.43      100.07     21.70 o 
  11   2  17        6.23      -10.52     19.73 o 
 -10   3  17       17.53        8.78     19.33 o 
  -9   3  17       23.91       62.26     19.39 o 
  -8   3  17        5.93      -16.09     17.95 o 
  -7   3  17      169.55      211.46     22.35 o 
  -6   3  17      260.55      244.49     23.79 o 
  -5   3  17       79.97       87.97     17.12 o 
  -4   3  17        5.21        8.61     15.09 o 
  -3   3  17       46.74       35.10     12.13 o 
  -2   3  17      432.90      425.75     19.56 o 
  -1   3  17      186.83      167.87     13.03 o 
   0   3  17     2004.10     1950.09     38.65 o 
   1   3  17      185.48      190.99     13.18 o 
   2   3  17      779.66      701.43     21.05 o 
   3   3  17        4.46        4.98     12.33 o 
   4   3  17      291.73      307.07     19.54 o 
   5   3  17      145.25      136.16     15.92 o 
   6   3  17       77.87       84.26     15.34 o 
   7   3  17      174.57      208.42     31.98 o 
   8   3  17       88.18       77.82     21.07 o 
   9   3  17      206.92      191.72     25.29 o 
  -8   4  17       84.33       56.63     20.94 o 
  -7   4  17        4.58        0.08     18.01 o 
  -6   4  17        5.26        9.84     16.78 o 
  -5   4  17      167.11      211.01     22.62 o 
  -4   4  17      116.72      149.27     21.64 o 
  -3   4  17      758.61      762.95     35.77 o 
  -2   4  17       59.91       97.81     15.44 o 
  -1   4  17      326.70      365.80     20.09 o 
   0   4  17       42.48       36.88     13.57 o 
   1   4  17       70.41       84.03     15.09 o 
   2   4  17       78.04       22.88     15.63 o 
   3   4  17      666.31      598.65     31.08 o 
   4   4  17      120.47      113.32     20.98 o 
   5   4  17      158.28      211.79     19.35 o 
   6   4  17      132.01      135.86     18.73 o 
   7   4  17       52.26       68.13     24.66 o 
   8   4  17      227.78      186.05     24.61 o 
  -5   5  17      118.41      103.77     22.79 o 
  -4   5  17      101.96      123.81     22.35 o 
  -3   5  17       80.86       71.99     20.50 o 
  -2   5  17      116.99      139.38     21.39 o 
  -1   5  17       20.76        7.51     20.51 o 
   0   5  17      326.82      309.18     32.61 o 
   1   5  17       18.39       13.93     14.67 o 
   2   5  17      224.88      234.72     23.51 o 
   3   5  17      105.26      110.80     17.11 o 
   4   5  17      184.97      243.82     27.03 o 
   5   5  17       59.94       39.49     30.43 o 
 -11   0  18      128.91      100.95     28.14 o 
 -10   0  18       30.94       33.96     17.61 o 
  -9   0  18      100.38      104.74     18.56 o 
  -8   0  18       74.69       65.71     16.87 o 
  -7   0  18      121.09      147.91     17.83 o 
  -6   0  18      600.75      546.79     20.67 o 
  -5   0  18       14.91       14.62     16.59 o 
  -4   0  18      231.50      238.51     13.73 o 
  -3   0  18       36.26       26.38     11.13 o 
  -2   0  18     1055.74     1059.11     47.79 o 
  -1   0  18       99.43      130.95     23.96 o 
   0   0  18      206.38      254.19     27.61 o 
   1   0  18     1328.02     1312.84     54.82 o 
   2   0  18     4656.22     4735.07    116.94 o 
   3   0  18     1005.02     1065.15     51.17 o 
   4   0  18      384.23      373.12     33.38 o 
   5   0  18      654.21      655.99     44.80 o 
   6   0  18       30.83       15.60     23.03 o 
   7   0  18     1215.43     1191.78     56.48 o 
   8   0  18       30.69        3.19     22.23 o 
   9   0  18      894.26      887.35     51.97 o 
  10   0  18      170.82      187.09     34.31 o 
  11   0  18      111.01      151.98     32.12 o 
 -11   1  18        6.22        1.82     17.98 o 
 -10   1  18      114.44      118.30     20.93 o 
  -9   1  18       12.76       37.68     16.58 o 
  -8   1  18        1.97        8.58     14.85 o 
  -7   1  18      235.61      262.69     20.75 o 
  -6   1  18       22.97       19.13     10.59 o 
  -5   1  18      162.23      153.75     14.72 o 
  -4   1  18      675.35      684.49     18.71 o 
  -3   1  18      451.95      496.81     16.51 o 
  -2   1  18      109.39       91.14     15.98 o 
  -1   1  18      724.60      824.14     24.19 o 
   0   1  18      628.13      601.64     41.42 o 
   1   1  18      866.10      649.73    116.36 o 
   2   1  18      647.44      661.19     29.98 o 
   3   1  18      111.16       99.82     12.87 o 
   4   1  18      649.63      607.88     22.46 o 
   5   1  18       31.01       22.78     12.22 o 
   6   1  18     1357.33     1422.38     33.72 o 
   7   1  18      263.92      250.08     23.15 o 
   8   1  18       70.97       54.18     18.11 o 
   9   1  18        5.04       35.57     18.06 o 
  10   1  18      151.39      124.66     22.66 o 
  11   1  18        6.73       15.66     28.27 o 
 -10   2  18       17.27       31.40     18.33 o 
  -9   2  18      342.00      314.91     62.05 o 
  -8   2  18        2.70       18.37     42.41 o 
  -7   2  18      274.17      261.11     22.12 o 
  -6   2  18      126.35      121.18     40.05 o 
  -5   2  18       19.57       28.78     14.09 o 
  -4   2  18      419.51      411.08     16.24 o 
  -3   2  18      142.16      139.60     17.95 o 
  -2   2  18     2029.25     2036.45     32.92 o 
  -1   2  18       51.08       55.72     10.34 o 
   0   2  18      287.09      325.62     15.04 o 
   1   2  18      176.21      159.01     13.33 o 
   2   2  18      487.27      520.98     15.44 o 
   3   2  18     1148.58     1109.14     29.04 o 
   4   2  18       96.02      101.30     14.49 o 
   5   2  18      168.83      172.55     19.46 o 
   6   2  18       20.98       16.86     13.19 o 
   7   2  18      283.58      286.93     19.56 o 
   8   2  18       27.96       16.87     14.59 o 
   9   2  18      309.56      278.10     21.56 o 
  10   2  18       72.49       78.00     22.60 o 
  -9   3  18        2.88       19.37     19.09 o 
  -8   3  18        1.88      -15.65     16.76 o 
  -7   3  18      149.82      151.54     21.74 o 
  -6   3  18       84.57       78.19     18.44 o 
  -5   3  18       43.90       54.86     16.26 o 
  -4   3  18       13.45       22.03     15.61 o 
  -3   3  18       52.78       68.72     13.60 o 
  -2   3  18       50.76       22.37     12.69 o 
  -1   3  18      344.45      367.35     16.85 o 
   0   3  18       10.17        5.22      9.94 o 
   1   3  18       50.25       48.49     11.05 o 
   2   3  18       12.86       21.17     11.83 o 
   3   3  18      361.52      331.44     19.48 o 
   4   3  18      180.76      137.61     16.70 o 
   5   3  18        9.70       17.41     14.04 o 
   6   3  18      146.00      175.75     18.89 o 
   7   3  18        0.15      -13.82     13.82 o 
   8   3  18      268.94      256.67     25.20 o 
   9   3  18      101.80      116.79     23.90 o 
  -7   4  18        5.89      -17.49     17.49 o 
  -6   4  18       88.42       47.94     20.15 o 
  -5   4  18       27.04        1.39     17.31 o 
  -4   4  18       89.82       74.25     20.11 o 
  -3   4  18        0.82       -8.21     16.10 o 
  -2   4  18       79.14       62.77     17.67 o 
  -1   4  18       18.90        3.47     15.20 o 
   0   4  18      132.22      141.64     16.65 o 
   1   4  18      141.05      102.45     15.36 o 
   2   4  18       60.76       73.01     18.18 o 
   3   4  18      260.38      238.62     23.40 o 
   4   4  18        0.87       -1.11     14.42 o 
   5   4  18       46.99       59.53     16.59 o 
   6   4  18       11.27       25.92     15.42 o 
   7   4  18       26.89       29.30     20.62 o 
  -4   5  18        8.30        8.80     19.93 o 
  -3   5  18        8.70       12.55     38.89 o 
  -2   5  18       10.23       34.76     25.09 o 
  -1   5  18        4.31      -17.17     17.17 o 
   0   5  18       35.25       32.30     16.09 o 
   1   5  18        0.93        2.72     15.27 o 
   2   5  18        1.91       -2.71     17.57 o 
   3   5  18        0.63       17.81     19.06 o 
   4   5  18        4.35      -15.30     18.43 o 
 -11   1  19        7.29       -0.56     18.88 o 
 -10   1  19        8.77        2.96     18.82 o 
  -9   1  19        3.06       22.14     16.73 o 
  -8   1  19        0.43       24.48     15.91 o 
  -7   1  19        5.46        5.14     14.24 o 
  -6   1  19        3.10       12.74     11.18 o 
  -5   1  19      113.83      112.31     11.44 o 
  -4   1  19      331.21      353.59     14.64 o 
  -3   1  19       70.64       73.98     10.39 o 
  -2   1  19       72.53       67.07     19.97 o 
  -1   1  19       21.79       26.54     10.31 o 
   0   1  19       78.38       53.90     16.27 o 
   1   1  19        3.22       -0.32      6.10 o 
   2   1  19       14.06        4.87      6.61 o 
   3   1  19       71.20       90.65     23.07 o 
   4   1  19        0.24       -0.31     11.04 o 
   5   1  19       56.32       44.91     13.19 o 
   6   1  19       44.73       48.99     18.93 o 
   7   1  19       48.04       40.19     18.13 o 
   8   1  19      157.54      185.79     23.96 o 
   9   1  19       64.64       85.66     24.99 o 
  10   1  19      100.88      113.68     32.49 o 
 -10   2  19        5.29       17.86     18.43 o 
  -9   2  19      191.24      193.08     23.37 o 
  -8   2  19       36.48       10.03     17.10 o 
  -7   2  19       36.29       37.85     17.37 o 
  -6   2  19        2.30      -11.03     14.54 o 
  -5   2  19      140.11      131.36     20.81 o 
  -4   2  19        0.43       14.26     10.01 o 
  -3   2  19      376.94      417.05     16.89 o 
  -2   2  19      104.91      110.11     12.09 o 
  -1   2  19        2.92       -3.92      9.16 o 
   0   2  19       59.99       80.86     11.05 o 
   1   2  19       43.18       44.84     10.54 o 
   2   2  19      264.12      253.30     14.31 o 
   3   2  19        2.11       -4.13     12.32 o 
   4   2  19       53.66       49.87     14.80 o 
   5   2  19       93.66       63.94     14.54 o 
   6   2  19       71.05       60.07     15.02 o 
   7   2  19       50.26       65.72     16.07 o 
   8   2  19      149.81      161.50     46.75 o 
   9   2  19        0.35       12.36     15.84 o 
  -9   3  19        1.24      -18.90     18.90 o 
  -8   3  19       21.00        8.60     19.59 o 
  -7   3  19        1.50        7.86     16.36 o 
  -6   3  19       37.90       39.42     20.18 o 
  -5   3  19        1.41      -22.96     22.96 o 
  -4   3  19      314.38      306.71     24.49 o 
  -3   3  19       28.18       30.39     12.73 o 
  -2   3  19      201.43      193.93     17.31 o 
  -1   3  19      145.80      178.62     13.96 o 
   0   3  19      356.52      336.81     16.73 o 
   1   3  19       24.35       32.15     14.55 o 
   2   3  19      294.38      312.24     16.26 o 
   3   3  19      120.08      124.72     16.84 o 
   4   3  19       20.37       18.18     14.09 o 
   5   3  19      273.74      291.15     20.99 o 
   6   3  19        0.41       24.20     15.10 o 
   7   3  19      434.56      432.52     24.98 o 
   8   3  19        1.07       -0.13     19.04 o 
  -7   4  19       99.18      140.52     24.26 o 
  -6   4  19       43.10       50.41     20.14 o 
  -5   4  19      124.35      130.75     22.04 o 
  -4   4  19        8.34       37.59     18.30 o 
  -3   4  19      174.12      201.29     24.35 o 
  -2   4  19       47.71       25.77     17.99 o 
  -1   4  19      250.70      277.50     20.20 o 
   0   4  19       86.07       80.74     17.11 o 
   1   4  19       16.86       17.46     19.10 o 
   2   4  19      495.79      456.30     23.14 o 
   3   4  19       36.58       15.54     22.12 o 
   4   4  19      415.42      439.88     32.96 o 
   5   4  19       21.40       28.65     16.89 o 
   6   4  19      159.71      140.36     19.86 o 
  -2   5  19       45.58       46.24     20.74 o 
  -1   5  19       54.64       28.19     19.46 o 
   0   5  19      129.37      144.62     35.96 o 
   1   5  19       38.30       19.13     16.23 o 
   2   5  19      125.89      151.72     19.17 o 
 -10   0  20       44.49       51.50     30.60 o 
  -9   0  20        3.75       -5.84     26.08 o 
  -8   0  20       25.64        6.11     24.62 o 
  -7   0  20        9.28       -9.82     23.43 o 
  -6   0  20       58.27       11.02     21.90 o 
  -5   0  20       10.48      -18.72     18.72 o 
  -4   0  20      929.66      901.22     46.06 o 
  -3   0  20      454.44      501.81     37.17 o 
  -2   0  20      253.87      224.79     30.26 o 
  -1   0  20     1344.63     1453.87     59.07 o 
   0   0  20      583.84      658.71     41.81 o 
   1   0  20      961.04      988.03     49.91 o 
   2   0  20       68.73       64.51     25.95 o 
   3   0  20      346.49      379.83     36.44 o 
   4   0  20       45.72       49.64     25.29 o 
   5   0  20      492.99      487.41     39.69 o 
   6   0  20       98.01       75.39     27.14 o 
   7   0  20      292.52      283.13     37.70 o 
   8   0  20      468.25      570.24     45.06 o 
   9   0  20      516.94      492.19     46.72 o 
  10   0  20       62.69       66.97     32.52 o 
 -10   1  20        6.95      -11.26     17.82 o 
  -9   1  20      105.51       79.81     19.38 o 
  -8   1  20        6.71       11.02     16.68 o 
  -7   1  20      300.15      265.17     28.24 o 
  -6   1  20       14.60        6.02     11.86 o 
  -5   1  20      437.78      489.49     17.69 o 
  -4   1  20      663.91      704.69     20.19 o 
  -3   1  20       12.09       23.20      9.16 o 
  -2   1  20      308.25      263.03     16.05 o 
  -1   1  20      251.12      200.98     41.34 o 
   0   1  20      891.48      875.48     34.10 o 
   1   1  20       71.19       49.64     16.18 o 
   2   1  20      514.91      553.99     28.39 o 
   3   1  20       45.75       69.73     18.27 o 
   4   1  20      773.85      765.48     43.34 o 
   5   1  20       20.98       20.70     42.18 o 
   6   1  20      416.92      424.47     28.76 o 
   7   1  20       62.51       96.38     21.21 o 
   8   1  20        9.96      -18.95     18.95 o 
   9   1  20      183.86      241.51     66.43 o 
  -9   2  20        1.92       -0.98     20.47 o 
  -8   2  20       10.77      -15.41     15.41 o 
  -7   2  20        2.40      -11.15     17.32 o 
  -6   2  20       63.11       48.92     17.16 o 
  -5   2  20       71.07       62.09     16.96 o 
  -4   2  20      340.15      326.77     15.89 o 
  -3   2  20       69.47       73.91     12.09 o 
  -2   2  20      744.49      757.39     22.12 o 
  -1   2  20       20.35       29.99     10.79 o 
   0   2  20       53.07       66.14     12.86 o 
   1   2  20      336.71      335.10     16.00 o 
   2   2  20        0.23        4.19     12.06 o 
   3   2  20      456.31      443.47     17.77 o 
   4   2  20       53.20       57.94     19.60 o 
   5   2  20      355.13      375.01     22.09 o 
   6   2  20       79.30       77.01     15.85 o 
   7   2  20       75.21       64.94     16.82 o 
   8   2  20      196.49      205.44     20.12 o 
   9   2  20       17.54       19.79     16.48 o 
  -8   3  20        7.85        2.13     19.08 o 
  -7   3  20       79.93       77.57     19.55 o 
  -6   3  20        0.09      -16.89     16.89 o 
  -5   3  20       30.56       43.04     17.57 o 
  -4   3  20       84.39      103.60     19.53 o 
  -3   3  20       98.49      134.39     20.29 o 
  -2   3  20        4.23        5.87     15.04 o 
  -1   3  20       47.03       30.15     12.01 o 
   0   3  20      330.37      341.15     17.25 o 
   1   3  20       14.08        7.82     12.20 o 
   2   3  20      150.78      158.64     13.96 o 
   3   3  20       55.09       13.58     14.96 o 
   4   3  20        3.56      -12.06     14.29 o 
   5   3  20      152.20      152.70     19.52 o 
   6   3  20      136.34      153.26     18.82 o 
   7   3  20       14.89       -1.19     16.43 o 
  -6   4  20       26.50       14.66     20.17 o 
  -5   4  20        2.30       -0.14     17.33 o 
  -4   4  20        0.36        5.15     18.30 o 
  -3   4  20        0.43        5.97     17.83 o 
  -2   4  20        5.69        4.14     17.80 o 
  -1   4  20        9.76       11.51     16.68 o 
   0   4  20       11.00      -13.57     13.57 o 
   1   4  20      305.69      268.11     39.67 o 
   2   4  20       59.77       54.55     15.40 o 
   3   4  20       28.47       53.63     18.86 o 
   4   4  20        6.84       19.27     16.63 o 
   5   4  20       29.85       30.34     16.79 o 
  -9   1  21       23.66       27.58     18.34 o 
  -8   1  21        0.24       12.99     17.41 o 
  -7   1  21        0.81      -12.74     15.24 o 
  -6   1  21       32.91       24.07     12.55 o 
  -5   1  21       58.12       48.52     11.51 o 
  -4   1  21       18.73       17.22     10.47 o 
  -3   1  21       14.98       11.37     11.54 o 
  -2   1  21        6.36       29.20     11.63 o 
  -1   1  21       58.16       76.42     17.69 o 
   0   1  21        2.10       14.31     17.34 o 
   1   1  21       97.42      146.92     21.49 o 
   2   1  21        0.99      -16.33     16.33 o 
   3   1  21        1.86       13.48     16.57 o 
   4   1  21       19.44       -0.55     22.70 o 
   5   1  21        6.29       -3.64     21.17 o 
   6   1  21       91.37      116.70     25.65 o 
   7   1  21       14.03        2.25     18.26 o 
   8   1  21       15.90      -12.47     19.38 o 
   9   1  21        1.46      -20.91     20.91 o 
  -8   2  21        1.59      -27.81     27.81 o 
  -7   2  21       69.21       56.51     18.73 o 
  -6   2  21       42.98       37.16     17.47 o 
  -5   2  21      219.05      211.20     51.93 o 
  -4   2  21       22.37       10.69     13.18 o 
  -3   2  21      342.47      334.43     16.25 o 
  -2   2  21       19.78       29.28     11.68 o 
  -1   2  21        0.43       -0.45     10.48 o 
   0   2  21      229.95      215.70     17.15 o 
   1   2  21        0.36       -9.53     12.15 o 
   2   2  21       63.15       46.51     19.95 o 
   3   2  21       42.72       22.97     13.06 o 
   4   2  21      254.79      272.37     20.45 o 
   5   2  21       76.13       66.55     16.48 o 
   6   2  21       61.42       54.00     16.06 o 
   7   2  21       20.60       37.02     15.76 o 
   8   2  21       18.08       14.70     29.00 o 
  -7   3  21        5.78       15.35     18.47 o 
  -6   3  21       16.99       21.61     18.79 o 
  -5   3  21       25.50       15.18     17.84 o 
  -4   3  21       19.14       14.80     16.22 o 
  -3   3  21      194.99      169.69     20.88 o 
  -2   3  21      180.27      218.60     18.57 o 
  -1   3  21      121.89      137.66     16.06 o 
   0   3  21        6.38       -3.33     11.63 o 
   1   3  21      267.27      306.98     23.71 o 
   2   3  21       10.81       28.96     12.20 o 
   3   3  21      105.14      138.31     14.86 o 
   4   3  21       26.59       37.85     15.50 o 
   5   3  21      218.93      243.20     21.64 o 
   6   3  21       68.93       86.43     18.28 o 
  -4   4  21      128.71      149.27     24.20 o 
  -3   4  21       74.98       67.91     20.81 o 
  -2   4  21       50.83      110.64     44.14 o 
  -1   4  21        7.29        4.88     15.01 o 
   0   4  21      317.02      278.05     21.06 o 
   1   4  21       11.58       17.23     15.13 o 
   2   4  21      661.19      682.71     58.58 o 
   3   4  21       11.57       22.53     16.93 o 
   4   4  21      115.44      143.63     17.27 o 
  -6   0  22       20.98       27.14     25.02 o 
  -5   0  22      288.05      256.05     30.93 o 
  -4   0  22       13.37      -22.23     22.23 o 
  -3   0  22      166.77      215.57     29.40 o 
  -2   0  22        6.05      -22.43     22.43 o 
  -1   0  22      662.34      756.00     46.79 o 
   0   0  22        0.93       30.00     23.76 o 
   1   0  22      108.78      176.81     30.60 o 
   2   0  22      283.38      275.03     34.84 o 
   3   0  22      125.32      167.85     31.99 o 
   4   0  22      177.08      200.96     33.32 o 
   5   0  22       63.61       70.22     29.40 o 
   6   0  22      311.48      287.31     39.29 o 
   7   0  22       26.55       16.46     25.82 o 
   8   0  22      387.05      395.09     44.27 o 
  -8   1  22        8.22        1.97     16.96 o 
  -7   1  22      119.68      107.09     24.49 o 
  -6   1  22       63.31       91.15     19.80 o 
  -5   1  22        6.08       -7.83     24.49 o 
  -4   1  22      378.32      372.32     25.98 o 
  -3   1  22        0.11       19.70     17.91 o 
  -2   1  22      247.43      249.64     67.46 o 
  -1   1  22        6.54        6.57     26.51 o 
   0   1  22      464.56      478.01     33.98 o 
   1   1  22      106.59      110.27     22.37 o 
   2   1  22      304.98      352.85     59.13 o 
   3   1  22      258.96      314.81     26.96 o 
   4   1  22      515.28      506.53     32.03 o 
   5   1  22      375.46      405.71     28.65 o 
   6   1  22       29.26       11.53     18.96 o 
   7   1  22      270.11      307.03     45.89 o 
   8   1  22        0.01        8.84     19.57 o 
  -8   2  22        0.66       -2.85     18.82 o 
  -7   2  22       34.52       40.89     28.07 o 
  -6   2  22        0.80       -8.36     16.99 o 
  -5   2  22      180.08      172.74     30.86 o 
  -4   2  22      390.00      352.60     39.71 o 
  -3   2  22       29.83       23.31     11.59 o 
  -2   2  22        1.05       -0.37     11.46 o 
  -1   2  22      119.88      128.17     16.37 o 
   0   2  22      110.72       89.37     14.86 o 
   1   2  22      181.44      227.38     18.57 o 
   2   2  22      121.22      155.30     33.20 o 
   3   2  22       24.81       26.90     14.01 o 
   4   2  22      105.66       90.82     17.08 o 
   5   2  22       93.44      103.17     22.03 o 
   6   2  22      195.52      159.93     24.03 o 
   7   2  22        0.92       -9.18     20.14 o 
  -6   3  22        8.31       14.97     18.09 o 
  -5   3  22       11.05       -8.37     18.72 o 
  -4   3  22       28.67       68.03     25.75 o 
  -3   3  22       29.75       49.07     18.63 o 
  -2   3  22      304.78      287.42     20.69 o 
  -1   3  22       35.19       25.92     13.08 o 
   0   3  22       81.33       43.98     13.77 o 
   1   3  22       27.45       11.12     12.36 o 
   2   3  22        4.53       -1.88     14.70 o 
   3   3  22      309.36      269.92     20.59 o 
   4   3  22        3.13       -4.17     13.09 o 
   5   3  22       37.22       32.13     17.51 o 
  -2   4  22       29.63        5.62     28.80 o 
  -1   4  22      122.30      116.33     31.71 o 
   0   4  22       10.72       -1.46     15.40 o 
   1   4  22        1.98       -3.90     14.72 o 
   2   4  22        1.91       -7.78     14.42 o 
  -6   1  23        7.56        3.19     27.01 o 
  -5   1  23        6.64      -10.29     25.22 o 
  -4   1  23       13.60        2.06     24.49 o 
  -3   1  23        3.98        8.33     26.45 o 
  -2   1  23       66.77       62.24     21.90 o 
  -1   1  23       18.04       21.91     17.54 o 
   0   1  23       27.65       10.77     17.31 o 
   1   1  23       13.08       12.57     19.78 o 
   2   1  23       90.98       82.85     21.72 o 
   3   1  23       36.21       10.78     18.45 o 
   4   1  23       59.52       43.60     22.24 o 
   5   1  23        4.60       23.59     20.20 o 
   6   1  23       18.42       -3.16     18.46 o 
   7   1  23        0.20       -7.42     19.61 o 
  -7   2  23        7.83      -17.28     22.93 o 
  -6   2  23        5.82      -17.40     17.40 o 
  -5   2  23        7.23      -15.54     15.54 o 
  -4   2  23       23.51        9.68     13.87 o 
  -3   2  23        0.02      -10.35     13.40 o 
  -2   2  23      292.31      274.92     30.32 o 
  -1   2  23        7.67        4.85     14.13 o 
   0   2  23       43.94       80.23     15.26 o 
   1   2  23       24.49       -7.16     18.28 o 
   2   2  23       29.46       41.53     22.63 o 
   3   2  23       25.84       18.27     20.54 o 
   4   2  23        5.50       -1.23     20.48 o 
   5   2  23       40.14       74.18     22.28 o 
   6   2  23       29.01       35.12     22.81 o 
  -5   3  23       36.33       41.51     19.82 o 
  -4   3  23        4.37        4.11     18.36 o 
  -3   3  23       91.73       97.59     20.70 o 
  -2   3  23       11.68      -12.97     14.89 o 
  -1   3  23      169.65      174.78     16.78 o 
   0   3  23        0.87       18.30     15.90 o 
   1   3  23       15.22       40.23     16.28 o 
   2   3  23      133.10      128.34     29.94 o 
   3   3  23       45.47       34.92     16.44 o 
   4   3  23       88.41       97.02     18.14 o 
  -5   0  24      112.62      108.45     30.60 o 
  -4   0  24       59.46       35.71     28.54 o 
  -3   0  24       96.81      141.96     33.18 o 
  -2   0  24      196.46      253.26     36.97 o 
  -1   0  24        8.74       49.64     28.41 o 
   0   0  24      354.49      344.12     39.16 o 
   1   0  24      185.56      159.62     34.51 o 
   2   0  24      126.35      150.13     33.05 o 
   3   0  24        4.42      -21.57     27.41 o 
   4   0  24      264.98      252.47     36.64 o 
   5   0  24      136.92      123.05     34.71 o 
   6   0  24      451.34      490.26     45.73 o 
  -6   1  24       20.48      -15.66     27.34 o 
  -5   1  24        0.62       27.34     26.28 o 
  -4   1  24       11.58       -5.56     26.91 o 
  -3   1  24       93.43       67.40     20.79 o 
  -2   1  24      860.40      909.37     38.37 o 
  -1   1  24      107.78      123.28     25.02 o 
   0   1  24       14.93       37.35     31.86 o 
   1   1  24      296.93      274.13     26.68 o 
   2   1  24       73.46       79.14     22.04 o 
   3   1  24      282.83      289.26     28.18 o 
   4   1  24        3.36        2.50     31.39 o 
   5   1  24      118.49      146.92     25.25 o 
   6   1  24        8.44       -6.20     20.44 o 
  -5   2  24       33.10       51.70     24.09 o 
  -4   2  24        0.49      -10.25     16.49 o 
  -3   2  24        6.96       10.68     37.53 o 
  -2   2  24      134.15      143.53     23.49 o 
  -1   2  24       14.68       18.62     20.76 o 
   0   2  24      114.44      106.46     29.67 o 
   1   2  24       11.69      -18.73     18.73 o 
   2   2  24      213.73      276.94     28.43 o 
   3   2  24        8.20      -19.97     19.97 o 
   4   2  24       69.55       90.42     24.75 o 
   5   2  24       65.92       78.39     25.39 o 
  -2   3  24       26.28       20.89     15.96 o 
  -1   3  24        4.77        5.72     16.30 o 
   0   3  24        0.99        5.44     20.77 o 
   1   3  24       77.58       60.16     24.90 o 
   2   3  24        2.86        3.14     16.18 o 
  -5   1  25        9.23       -0.73     30.13 o 
  -4   1  25        1.04      -10.77     19.31 o 
  -3   1  25       25.12       26.49     20.71 o 
  -2   1  25       51.92       32.21     21.82 o 
  -1   1  25      123.16      135.08     22.92 o 
   0   1  25        6.77        2.83     21.03 o 
   1   1  25       14.86       -7.72     20.46 o 
   2   1  25      111.36       44.35     21.90 o 
   3   1  25        5.82       -6.59     20.37 o 
   4   1  25       30.89       66.50     37.80 o 
  -3   2  25       15.45        2.39     20.61 o 
  -2   2  25        2.41        7.03     21.48 o 
  -1   2  25      203.57      193.60     25.99 o 
   0   2  25        0.96        8.58     48.32 o 
   1   2  25       40.30        7.55     23.26 o 
   2   2  25        0.09        4.67     22.44 o 
   3   2  25        6.14       11.67     23.25 o 
  -4   0  26      133.10      149.46     35.77 o 
  -3   0  26       15.16       18.18     31.53 o 
  -2   0  26      238.67      229.37     36.30 o 
  -1   0  26       17.64        8.63     31.39 o 
   0   0  26      180.55      215.30     37.43 o 
   1   0  26        2.03       13.21     30.46 o 
   2   0  26      100.27      161.01     38.43 o 
   3   0  26       94.26       91.59     36.17 o 
  -3   1  26       58.72       41.67     21.95 o 
  -2   1  26       14.82       24.09     21.96 o 
  -1   1  26       18.76       50.78     23.84 o 
   0   1  26        0.18      -14.85     21.70 o 
   1   1  26       73.83       90.20     23.63 o 
   2   1  26       38.72       63.81     24.86 o 
                                                 
